# Supplementary material for: Clinical and economic impact of medication administration errors among neonates in neonatal intensive care units
Source: PLoS One. 2024 Jul 11;19(7):e0305538. doi: 10.1371/journal.pone.0305538 (PMC11239004; doi:10.1371/journal.pone.0305538)
Supplement: S1 Dataset — (XLSX) [file pone.0305538.s001.xlsx]

## Sheet: Characteristics of all patients
No.	GA (weeks + days)	Birth weight (kg)	Sex	Number of medication
1	29	1.1	Male	1
2	25	0.78	Male	6
3	25	0.705	Male	3
4	30	1.27	Female	2
5	40	3.13	Male	2
6	29	0.995	Male	3
7	37	2.345	Female	2
8	32	1.01	Female	2
9	34	1.78	Male	2
10	32	1.68	Male	1
11	38	2.55	Male	2
12	32	1.8	Male	1
13	38	2.65	Male	1
14	37	1.96	Male	3
15	40	3.66	Male	2
16	32	0.81	Male	2
17	36	2.78	Male	1
18	30	1.33	Male	2
19	29	1.45	Male	1
20	25	0.82	Male	1
21	29	3.29	Male	2
22	40	3.58	Male	4
23	28	1.13	Female	2
24	39	3.14	Male	1
25	25	0.79	Female	1
26	27	0.89	Male	1
27	38	3.33	Male	2
28	39	1.99	Male	1
29	38	2.38	Female	2
30	40	2.74	Male	1
31	38	3.2	Female	1
32	41	2.92	Male	2
33	34	1.95	Female	1
34	33	1.75	Female	1
35	30	1.36	Female	1
36	39	3.22	Male	2
37	37	2.99	Male	1
38	39	3.13	Male	1
39	34	2.08	Male	2
40	37	1.73	Male	2
41	39	2.75	Male	2
42	30	1.405	Female	3
43	30	1.54	Female	1
44	38	2.19	Female	1
45	38	3.46	Female	2
46	27	0.895	Male	3
47	33	1.97	Female	2
48	31	1.25	Male	1
49	38	2.48	Female	1
50	39	1.87	Female	1
51	29	1.1	Male	2
52	33	1.74	Male	2
53	28	0.995	Male	1
54	39	3.7	Male	1
55	27	0.81	Male	2
56	39	3	Female	2
57	40	3.12	Female	2
58	35	1.93	Female	2
59	35	1.88	Male	2
60	27	0.99	Female	3
61	36	1.76	Male	4
62	28	0.75	Female	3
63	39	4.05	Female	2
64	41	3.53	Female	2
65	36	2.01	Male	1
66	39	2.4	Female	6
67	29	0.88	Male	7
68	35	2.65	Male	7
69	35	3	Male	2
70	40	2.3	Male	2
71	31	1.42	Female	4
72	28	0.761	Male	3
73	29	1.02	Female	4
74	40	3.165	Male	3
75	28	1.13	Male	5
76	33	1.1	Male	2
77	39	3.4	Male	3
78	31	1.27	Female	4
79	35	2.3	Female	5
80	39	2.9	Male	2
81	31	1.3	Male	1
82	26	0.7	Female	8
83	32	1.26	Female	6
84	26	0.99	Male	1
85	30	1.69	Male	3
86	40	2.2	Female	3
87	38	2.8	Female	6
88	38	3.2	Male	2
89	32	1.95	Female	1
90	39	3.16	Male	2
91	38	4.1	Male	1
92	38	3	Male	2
93	32	1.95	Female	2
94	40	3.11	Male	9
95	39	3.34	Male	2
96	39	3.15	Male	3
97	32	1.65	Male	2
98	30	1.18	Female	1
99	32	1.31	Female	1
100	31	1.35	Female	2
101	30	1.4	Male	2
102	32	1.42	Male	3
103	32	1.68	Female	1
104	40	3.24	Female	2
105	35	2.3	Female	1
106	35	2.67	Male	1
107	31	1.6	Male	3
108	40	3.3	Female	2
109	40	3	Male	5
110	40	3.64	Female	1
111	40	2.57	Female	1
112	40	2.54	Male	2
113	40	3.74	Male	2
114	35	1.72	Male	4
115	35	1.59	Male	4
116	34	0.9	Male	1
117	40	3.91	Male	2
118	33	1.68	Male	1
119	40	3.72	Female	2
120	34	1.63	Male	1
121	35	1.97	Female	1
122	27	1.2	Male	2
123	40	3.19	Male	2
124	37	2.48	Female	2
125	40	2.68	Male	1
126	30	1.07	Female	3
127	39	2.85	Male	3
128	40	3.24	Male	2
129	36	2.62	Male	2
130	36	2.73	Male	2
131	31	1.53	Male	2
132	40	3.03	Female	2
133	37	2.43	Female	1
134	40	2.26	Male	2
135	33	1.85	Male	1
136	28	1.34	Female	2
137	39	3	Male	1
138	37	1.7	Male	2
139	28	2.91	Female	1
140	35	1.75	Male	1
141	30	2.78	Male	2
142	39	1.93	Male	1
143	28	0.845	Female	2
144	26	0.92	Female	1
145	37	3	Male	4
146	28	0.92	Female	2
147	28	1.23	Female	1
148	24	0.8	Male	1
149	25	0.67	Female	1
150	38	2.63	Male	2
151	28	0.69	Male	3
152	40	2.81	Male	1
153	35	1.98	Female	2
154	40	4.3	Female	1
155	30	1.4	Male	1
156	32	1.43	Male	1
157	28	0.96	Female	1
158	23	0.64	Female	1
159	28	1.1	Male	1
160	27	1.24	Female	2
161	28	0.96	Female	1
162	26	0.92	Female	1
163	40	2.96	Male	2
164	37	2.7	Male	1
165	37	2	Male	1
166	31	1.98	Male	2
167	30	1.145	Female	1
168	28	1.1	Male	1
169	35	2.2	Male	1
170	36	3	Male	2

## Sheet: Frequency of errors
No.	Wrong Time	Wrong Route	Wrong Dosage Form	Wrong Drug	Wrong Dose	Extra Dose	Omission	Administration without a medication order	Incompatibility	Deteriorated Drug	Wrong Drug-Preparation	Wrong Rate of Administration	Error for each sample
1	No	No	No	No	Yes	No	No	No	No	No	No	No	Yes
2	No	No	No	No	No	No	No	No	No	No	Yes	No	Yes
3	No	No	No	No	Yes	No	No	No	No	No	No	No	Yes
4	No	No	No	No	No	No	No	No	No	No	No	No	No
5	No	No	No	No	No	No	No	No	No	Yes	No	No	Yes
6	No	No	No	No	No	No	Yes	No	No	No	No	No	Yes
7	No	No	No	No	Yes	No	No	No	No	No	No	No	Yes
8	No	No	No	No	Yes	No	No	No	No	No	No	No	Yes
9	No	No	No	No	No	No	No	No	No	No	No	No	No
10	No	No	No	No	No	No	No	No	No	No	No	No	No
11	No	No	No	No	No	No	No	No	No	No	No	No	No
12	No	No	No	No	Yes	No	No	No	No	No	No	No	Yes
13	No	No	No	No	Yes	No	No	No	No	Yes	Yes	No	Yes
14	No	No	No	No	No	No	No	No	No	No	No	No	No
15	No	No	No	No	No	No	No	No	No	No	No	No	No
16	No	No	No	No	No	No	No	No	No	Yes	No	No	Yes
17	No	No	No	No	No	No	No	No	No	No	No	No	No
18	No	No	No	No	No	No	No	No	No	Yes	No	No	Yes
19	No	No	No	No	Yes	No	No	No	No	Yes	No	No	Yes
20	Yes	No	No	No	Yes	No	No	No	No	No	No	No	Yes
21	No	No	No	No	No	No	No	No	No	No	No	No	No
22	No	No	No	No	Yes	No	No	No	No	No	No	No	Yes
23	No	No	No	No	Yes	No	No	No	No	No	No	No	Yes
24	No	No	No	No	No	No	Yes	No	No	No	No	No	Yes
25	No	No	No	No	No	No	No	No	No	No	Yes	No	Yes
26	No	No	No	No	Yes	No	No	No	No	No	No	No	Yes
27	No	No	No	No	Yes	No	No	No	No	Yes	No	No	Yes
28	No	No	No	No	Yes	No	No	No	No	No	Yes	No	Yes
29	No	No	No	No	Yes	No	No	No	No	No	No	No	Yes
30	No	No	No	No	No	No	No	No	No	No	No	No	No
31	No	No	No	No	No	No	No	No	No	Yes	No	No	Yes
32	No	No	No	No	No	No	Yes	No	No	No	No	No	Yes
33	No	No	No	No	No	No	No	No	No	No	No	No	No
34	No	No	No	No	No	No	No	No	No	No	No	No	No
35	No	No	No	No	No	No	No	No	No	No	No	No	No
36	No	No	No	No	No	No	No	No	Yes	No	Yes	No	Yes
37	No	No	No	No	No	No	No	No	Yes	No	Yes	Yes	Yes
38	No	No	No	No	No	No	Yes	No	No	No	No	No	Yes
39	No	No	No	No	No	No	Yes	No	No	No	No	No	Yes
40	No	No	No	No	No	No	No	No	No	No	No	No	No
41	No	No	No	No	No	No	No	No	No	No	No	No	No
42	No	No	No	No	No	No	No	No	No	Yes	No	No	Yes
43	No	No	No	No	No	No	No	No	No	No	No	No	No
44	No	No	No	No	Yes	No	No	No	No	Yes	No	No	Yes
45	No	No	No	No	No	No	No	No	No	No	No	No	No
46	No	No	No	No	Yes	No	No	No	No	No	No	No	Yes
47	No	No	No	No	Yes	No	No	No	No	Yes	No	No	Yes
48	No	No	No	No	Yes	No	No	No	No	No	No	No	Yes
49	No	No	No	No	No	No	No	No	No	No	No	No	No
50	No	No	No	No	No	No	No	No	No	Yes	Yes	No	Yes
51	No	No	No	No	Yes	No	No	No	No	No	No	No	Yes
52	No	No	No	No	Yes	No	No	No	No	No	No	No	Yes
53	No	No	No	No	No	No	No	No	No	Yes	No	No	Yes
54	No	No	No	No	Yes	No	No	No	No	No	No	No	Yes
55	No	No	No	No	No	No	No	No	No	Yes	No	No	Yes
56	No	No	No	No	No	No	No	No	No	No	No	No	No
57	No	No	No	No	No	No	No	No	No	No	No	Yes	Yes
58	No	No	No	No	No	No	No	No	Yes	No	Yes	Yes	Yes
59	No	No	No	No	No	No	No	No	Yes	No	No	No	Yes
60	No	No	No	No	No	No	No	No	Yes	No	No	No	Yes
61	No	No	No	No	No	No	Yes	No	No	No	No	No	Yes
62	No	No	No	No	Yes	No	No	No	No	No	No	No	Yes
63	No	No	No	No	No	No	No	No	No	No	Yes	No	Yes
64	No	No	No	No	Yes	No	No	No	No	No	No	No	Yes
65	No	No	No	No	No	No	No	No	No	No	No	No	No
66	No	No	No	No	No	No	No	No	No	Yes	No	No	Yes
67	No	No	No	No	No	No	No	No	No	No	No	No	No
68	No	No	No	No	No	No	No	No	No	No	No	No	No
69	No	No	No	No	No	No	No	No	No	No	No	No	No
70	No	No	No	No	Yes	No	No	No	No	No	No	No	Yes
71	No	No	No	No	No	No	No	No	No	No	No	No	No
72	No	No	No	No	No	No	No	No	No	No	No	No	No
73	No	No	No	No	No	No	No	No	No	No	No	No	No
74	No	No	No	No	No	No	No	No	No	No	No	Yes	Yes
75	No	No	No	No	No	No	No	No	No	No	No	Yes	Yes
76	No	No	No	No	No	No	No	No	No	No	No	No	No
77	No	No	No	No	No	No	No	No	No	No	Yes	No	Yes
78	No	No	No	No	No	No	No	No	No	No	Yes	No	Yes
79	No	No	No	No	No	No	No	No	No	Yes	No	No	Yes
80	No	No	No	No	Yes	No	No	No	No	No	No	No	Yes
81	No	No	No	No	No	No	No	No	No	No	No	No	No
82	No	No	No	No	No	No	No	No	No	No	No	No	No
83	Yes	No	No	No	No	No	No	No	No	No	No	No	Yes
84	Yes	No	No	No	No	No	No	No	No	No	No	No	Yes
85	No	No	No	No	Yes	No	No	No	No	No	No	No	Yes
86	No	No	No	No	No	No	Yes	No	No	No	No	No	Yes
87	No	No	No	No	No	No	Yes	No	No	No	No	No	Yes
88	No	No	No	No	No	No	Yes	No	No	No	No	No	Yes
89	No	No	No	No	No	No	No	No	No	No	No	No	No
90	No	No	No	No	Yes	No	No	No	No	No	No	No	Yes
91	No	No	No	No	No	No	No	No	No	No	No	No	No
92	No	No	No	No	No	No	No	No	No	No	No	No	No
93	Yes	No	No	No	No	No	No	No	No	No	No	No	Yes
94	Yes	No	No	No	No	No	No	No	No	Yes	Yes	No	Yes
95	Yes	No	No	No	Yes	No	No	No	No	Yes	No	No	Yes
96	No	No	No	No	No	No	No	No	No	No	No	No	No
97	No	No	No	No	No	No	No	No	No	No	No	Yes	Yes
98	No	No	No	No	No	No	No	No	No	Yes	No	No	Yes
99	No	No	No	No	No	No	Yes	No	No	No	No	No	Yes
100	No	No	No	No	Yes	No	No	No	No	No	No	No	Yes
101	No	No	No	No	No	No	No	No	No	Yes	No	No	Yes
102	No	No	No	No	No	No	No	No	No	No	No	No	No
103	No	No	No	No	Yes	No	No	No	No	No	No	No	Yes
104	No	No	No	No	Yes	No	No	No	No	No	Yes	No	Yes
105	No	No	No	No	No	No	No	No	No	Yes	No	No	Yes
106	No	No	No	No	Yes	No	No	No	No	No	No	No	Yes
107	No	No	No	No	No	No	No	No	No	No	No	No	No
108	No	No	No	No	No	No	No	No	No	No	No	No	No
109	No	No	No	No	No	No	No	No	No	No	No	No	No
110	No	No	No	No	No	No	No	No	No	No	No	No	No
111	No	No	No	No	No	No	No	No	No	No	No	No	No
112	No	No	No	No	No	No	No	No	No	Yes	No	No	Yes
113	No	No	No	No	No	No	No	No	No	No	Yes	Yes	Yes
114	No	No	No	No	No	No	No	No	No	No	No	No	No
115	No	No	No	No	No	No	No	No	No	No	Yes	Yes	Yes
116	No	No	No	No	No	No	No	No	No	No	No	No	No
117	No	No	No	No	Yes	No	No	No	No	No	No	No	Yes
118	No	No	No	No	No	No	No	No	No	No	No	No	No
119	No	No	No	No	No	No	No	No	No	No	No	Yes	Yes
120	No	No	No	No	No	No	No	No	No	No	No	No	No
121	No	No	No	No	No	No	No	No	No	No	No	No	No
122	Yes	No	No	No	No	No	No	No	No	No	No	No	Yes
123	Yes	No	No	No	No	No	No	No	No	No	No	No	Yes
124	No	No	No	No	No	No	No	No	No	No	No	No	No
125	No	No	No	No	No	No	No	No	No	No	No	No	No
126	No	No	No	No	Yes	No	No	No	No	Yes	No	Yes	Yes
127	No	No	No	No	Yes	No	No	No	No	No	No	No	Yes
128	Yes	No	No	No	No	No	No	No	No	No	Yes	No	Yes
129	No	No	No	No	No	No	No	No	No	No	No	No	No
130	No	No	No	No	No	No	No	No	No	No	Yes	No	Yes
131	No	No	No	No	No	No	Yes	No		No	No	No	Yes
132	No	No	No	No	No	No	No	No	No	No	No	No	No
133	No	No	No	No	No	No	No	No	No	No	No	No	No
134	No	No	No	No	Yes	No	No	No	No	No	No	No	Yes
135	Yes	No	No	No	No	No	No	No	No	No	No	No	Yes
136	No	No	No	No	No	No	No	No	No	No	No	No	No
137	No	No	No	No	No	No	No	No	No	No	No	No	No
138	Yes	No	No	No	No	No	No	No	No	Yes	No	No	Yes
139	No	No	No	No	Yes	No	No	No	No	No	No	No	Yes
140	No	No	No	No	No	No	No	No	No	No	No	No	No
141	No	No	No	No	No	No	No	No	No	Yes	No	No	Yes
142	No	No	No	No	No	No	No	No	No	No	No	No	No
143	No	No	No	No	No	No	No	No	No	No	No	No	No
144	No	No	No	No	No	No	No	No	No	No	No	No	No
145	No	No	No	No	No	No	No	No	No	No	No	No	No
146	Yes	No	No	No	No	No	No	No	No	No	No	No	Yes
147	Yes	No	No	No	No	No	No	No	Yes	No	No	No	Yes
148	Yes	No	No	No	No	No	No	No	Yes	No	No	No	Yes
149	No	No	No	No	No	No	No	No	No	No	No	No	No
150	No	No	No	No	No	No	No	No	No	No	Yes	No	Yes
151	No	No	No	No	No	No	No	No	No	No	No	No	No
152	No	No	No	No	No	No	No	No	No	No	No	No	No
153	No	No	No	No	No	No	No	No	No	No	No	No	No
154	No	No	No	No	No	No	No	No	No	No	No	No	No
155	Yes	No	No	No	No	No	No	No	No	No	No	Yes	Yes
156	No	No	No	No	No	No	No	No	No	No	Yes	No	Yes
157	No	No	No	No	No	No	No	No	No	No	No	No	No
158	No	No	No	No	No	No	No	No	No	No	No	No	No
159	No	No	No	No	No	No	No	No	No	No	No	Yes	Yes
160	No	No	No	No	No	No	No	No	No	No	Yes	No	Yes
161	Yes	No	No	No	No	No	No	No	No	No	No	No	Yes
162	No	No	No	No	No	No	No	No	No	No	No	No	No
163	No	No	No	No	No	No	No	No	No	No	No	No	No
164	Yes	No	No	No	No	No	No	No	No	No	No	No	Yes
165	No	No	No	No	No	No	No	No	No	No	Yes	No	Yes
166	No	No	No	No	No	No	No	No	No	No	No	No	No
167	No	No	No	No	No	No	No	No	No	No	No	No	No
168	No	No	No	No	No	No	No	No	No	No	No	No	No
169	No	No	No	No	No	No	No	No	No	No	No	No	No
170	No	No	No	No	Yes	No	No	No	No	No	No	No	Yes
171	No	No	No	No	Yes	No	No	No	No	No	No	No	Yes
172	No	No	No	No	No	No	No	No	No	No	No	No	No
173	No	No	No	No	No	No	No	No	No	No	Yes	No	Yes
174	No	No	No	Yes	No	No	No	No	No	No	No	No	Yes
175	No	No	No	No	No	No	No	No	No	No	No	No	No
176	No	No	No	No	Yes	No	No	No	No	No	Yes	No	Yes
177	No	No	No	No	Yes	No	No	No	No	No	Yes	No	Yes
178	No	No	No	No	Yes	No	No	No	No	No	No	No	Yes
179	No	No	No	No	Yes	No	No	No	No	No	Yes	No	Yes
180	No	No	No	No	No	No	No	No	No	No	No	No	No
181	No	No	No	No	No	No	No	No	No	No	No	No	No
182	No	No	No	No	No	No	No	No	No	No	No	No	No
183	No	No	No	No	Yes	No	No	No	No	No	No	No	Yes
184	No	No	No	No	No	No	No	No	No	No	No	No	No
185	No	No	No	No	No	No	No	No	No	No	Yes	No	Yes
186	No	No	No	No	No	No	No	No	No	No	No	No	No
187	No	No	No	No	No	No	No	No	No	No	No	No	No
188	No	No	No	No	No	No	No	No	No	No	No	No	No
189	No	No	No	No	No	No	No	No	No	Yes	No	No	Yes
190	No	No	No	No	No	No	No	No	No	No	No	No	No
191	No	No	No	No	No	No	No	No	No	No	No	No	No
192	No	No	No	No	No	No	No	No	No	No	No	No	No
193	No	No	No	No	No	No	No	No	No	No	No	No	No
194	No	No	No	No	No	No	No	No	No	No	No	No	No
195	No	No	No	No	No	No	No	No	No	No	No	No	No
196	No	No	No	No	No	No	No	No	No	No	No	No	No
197	No	No	No	No	No	No	No	No	No	No	No	No	No
198	No	No	No	No	No	No	No	No	No	No	No	No	No
199	No	No	No	No	No	No	No	No	No	No	No	Yes	Yes
200	No	No	No	No	Yes	No	No	No	No	No	No	Yes	Yes
201	No	No	No	No	Yes	No	No	No	No	No	No	No	Yes
202	No	No	No	No	Yes	No	No	No	No	No	No	No	Yes
203	No	No	No	No	No	No	No	No	No	No	Yes	No	Yes
204	No	No	No	No	No	No	No	No	No	No	No	No	No
205	No	No	No	No	No	No	No	No	No	No	No	No	No
206	No	No	No	No	No	No	No	No	No	No	No	No	No
207	No	No	No	No	Yes	No	No	No	No	No	Yes	Yes	Yes
208	No	No	No	No	No	No	No	No	No	No	No	Yes	Yes
209	No	No	No	No	No	No	No	No	No	No	No	Yes	Yes
210	No	No	No	No	No	No	No	No	No	No	No	No	No
211	Yes	No	No	No	No	No	No	No	No	No	No	Yes	Yes
212	Yes	No	No	No	Yes	No	No	No	No	No	No	No	Yes
213	Yes	No	No	No	Yes	No	No	No	No	No	Yes	No	Yes
214	Yes	No	No	No	No	No	No	No	No	Yes	No	No	Yes
215	Yes	No	No	No	No	No	No	No	No	No	No	No	Yes
216	Yes	No	No	No	No	No	No	No	No	No	No	No	Yes
217	No	No	No	No	No	No	Yes	No	No	No	No	No	Yes
218	No	No	No	No	No	No	No	No	Yes	No	No	No	Yes
219	No	No	No	No	No	No	No	No	Yes	No	No	No	Yes
220	No	No	No	No	No	No	No	No	No	No	No	No	No
221	No	No	No	No	No	No	No	No	Yes	No	No	Yes	Yes
222	No	No	No	No	No	No	No	No	No	No	No	No	No
223	No	No	No	No	No	No	No	No	No	No	Yes	No	Yes
224	No	No	No	No	No	No	No	No	No	No	No	No	No
225	No	No	No	No	No	No	No	No	No	No	No	No	No
226	No	No	No	No	No	No	No	No	No	No	No	No	No
227	No	No	No	No	No	No	No	No	No	No	No	No	No
228	No	No	No	No	No	No	No	No	No	No	No	No	No
229	No	No	No	No	No	No	No	No	Yes	No	No	No	Yes
235	No	No	No	No	No	No	No	No	Yes	No	Yes	Yes	Yes
236	No	No	No	No	No	No	No	No	Yes	No	No	No	Yes
237	No	No	No	No	No	No	No	No	No	No	No	No	No
238	No	No	No	No	No	No	No	No	Yes	No	No	Yes	Yes
239	No	No	No	No	Yes	No	No	No	Yes	No	No	No	Yes
240	No	No	No	No	No	No	No	No	No	No	No	No	No
241	No	No	No	No	No	No	No	No	No	No	No	No	No
242	No	No	No	No	No	No	No	No	No	No	No	No	No
243	No	No	No	No	No	No	No	No	No	No	No	No	No
244	No	No	No	No	No	No	No	No	No	No	No	No	No
245	No	No	No	No	No	No	No	No	No	No	No	No	No
246	No	No	No	No	No	No	No	No	Yes	No	Yes	No	Yes
247	No	No	No	No	No	No	No	No	No	No	No	No	No
248	No	No	No	No	No	No	No	No	No	No	No	No	No
254	No	No	No	No	No	No	No	No	No	No	No	No	No
255	No	No	No	No	Yes	No	No	No	No	No	Yes	No	Yes
256	No	No	No	No	Yes	No	No	No	No	No	No	No	Yes
257	No	No	No	No	No	No	No	No	No	No	No	No	No
258	No	No	No	No	Yes	No	No	No	No	No	Yes	Yes	Yes
259	No	No	No	No	No	No	No	No	No	No	No	No	No
260	No	No	No	No	No	No	No	No	Yes	No	No	No	Yes
261	No	No	No	No	Yes	No	No	No	Yes	No	No	No	Yes
262	No	No	No	No	Yes	No	No	No	No	No	No	No	Yes
263	No	No	No	No	No	No	No	No	No	Yes	No	No	Yes
264	No	No	No	No	No	No	Yes	No	No	No	No	No	Yes
265	No	No	No	No	No	No	No	No	No	No	No	No	No
272	No	No	No	No	No	No	No	No	No	Yes	Yes	Yes	Yes
273	No	No	No	No	No	No	No	No	No	No	No	No	No
274	No	No	No	No	No	No	No	No	No	No	No	No	No
275	Yes	No	No	No	No	No	No	No	Yes	No	No	No	Yes
276	No	No	No	No	No	No	No	No	Yes	No	No	No	Yes
277	Yes	No	No	No	No	No	No	No	No	No	No	No	Yes
278	Yes	No	No	No	No	No	No	No	No	Yes	No	No	Yes
279	No	No	No	No	No	No	Yes	No	No	No	No	No	Yes
280	Yes	No	No	No	No	No	No	No	No	Yes	No	No	Yes
281	Yes	No	No	No	No	No	No	No	No	No	No	No	Yes
282	No	No	No	No	No	No	No	No	No	No	No	No	No
283	No	No	No	No	Yes	No	No	No	No	No	No	Yes	Yes
284	Yes	No	No	No	No	Yes	No	No	No	No	No	No	Yes
285	No	No	No	No	No	No	No	No	No	No	No	No	No
286	Yes	No	No	No	No	No	No	No	No	No	No	No	Yes
287	Yes	No	No	No	No	No	No	No	No	No	No	No	Yes
288	Yes	No	No	No	No	No	No	No	No	No	No	No	Yes
295	No	No	No	No	No	No	No	No	Yes	No	No	Yes	Yes
296	No	No	No	No	No	No	No	No	Yes	No	No	No	Yes
297	No	No	No	No	No	No	No	No	Yes	No	No	Yes	Yes
298	Yes	No	No	No	No	No	No	No	Yes	No	No	No	Yes
299	Yes	No	No	No	No	No	No	No	No	Yes	No	No	Yes
300	No	No	No	No	No	No	No	No	No	No	Yes	No	Yes
301	No	No	No	No	No	No	No	No	No	No	Yes	No	Yes
302	No	No	No	No	No	No	No	No	No	No	No	No	No
303	No	No	No	No	Yes	No	No	No	No	No	No	No	Yes
304	Yes	No	No	No	Yes	No	No	No	No	No	Yes	No	Yes
305	No	No	No	No	No	No	No	No	No	No	No	No	No
306	No	No	No	No	No	No	No	No	No	No	No	No	No
307	No	No	No	No	Yes	No	No	No	No	No	Yes	No	Yes
308	No	No	No	No	Yes	No	No	No	No	Yes	No	No	Yes
309	No	No	No	No	Yes	No	No	No	No	No	No	No	Yes
310	No	No	No	No	No	No	No	No	No	No	No	No	No
311	Yes	No	No	No	No	No	No	No	No	No	No	No	Yes
312	Yes	No	No	No	Yes	No	No	No	No	No	No	No	Yes
313	Yes	No	No	No	No	No	No	No	Yes	No	No	Yes	Yes
314	Yes	No	No	No	No	No	No	No	Yes	No	No	No	Yes
315	Yes	No	No	No	No	No	No	No	No	No	No	Yes	Yes
316	No	No	No	No	No	No	Yes	No	No	No	No	No	Yes
317	No	No	No	No	No	No	Yes	No	No	No	No	No	Yes
318	Yes	No	No	No	No	No	No	No	No	Yes	No	No	Yes
319	No	No	No	No	No	No	No	No	No	No	No	No	No
320	No	No	No	No	No	No	No	No	No	No	No	No	No
321	Yes	No	No	No	No	No	No	No	No	No	No	No	Yes
322	No	No	No	No	No	No	No	No	Yes	No	No	No	Yes
323	No	No	No	No	Yes	No	No	No	Yes	No	No	No	Yes
324	No	No	No	No	Yes	No	No	No	No	No	No	No	Yes
325	No	No	No	No	Yes	No	No	No	No	No	No	No	Yes
326	No	No	No	No	No	No	No	No	No	No	No	No	No
327	No	No	No	No	No	No	No	No	Yes	No	No	No	Yes
328	No	No	No	No	Yes	No	No	No	Yes	No	No	No	Yes
330	No	No	No	No	Yes	No	No	No	No	No	No	No	Yes
331	Yes	No	No	No	No	No	No	No	No	No	Yes	No	Yes
332	Yes	No	No	No	No	No	No	No	Yes	No	No	Yes	Yes
333	Yes	No	No	No	No	No	No	No	Yes	No	No	No	Yes
334	No	No	No	No	No	No	No	No	No	No	No	No	No
335	No	No	No	No	No	No	No	No	No	No	No	No	No
336	No	No	No	No	No	No	No	No	No	Yes	No	No	Yes
337	No	No	No	No	No	No	No	No	No	No	No	No	No
338	No	No	No	No	No	No	No	No	No	No	No	No	No
339	No	No	No	No	No	No	No	No	No	No	Yes	Yes	Yes
340	No	No	No	No	No	No	No	No	No	No	No	No	No
341	No	No	No	No	No	No	Yes	No	No	No	No	No	Yes
342	Yes	No	No	No	No	No	No	No	No	No	No	No	Yes
343	No	No	No	No	No	No	No	No	No	No	No	No	No
344	No	No	No	No	No	No	No	No	Yes	No	No	No	Yes
345	Yes	No	No	No	Yes	No	No	No	Yes	No	No	No	Yes
346	No	No	No	No	No	No	No	No	No	No	Yes	No	Yes
347	No	No	No	No	No	No	No	No	No	No	No	No	No
348	No	No	No	No	No	No	No	No	No	No	No	No	No
349	No	No	No	No	No	No	No	No	No	No	No	No	No
350	Yes	No	No	No	No	No	No	No	No	Yes	No	No	Yes
351	No	No	No	No	No	No	No	No	No	No	No	No	No
352	No	No	No	No	No	No	No	No	No	No	No	No	No
353	No	No	No	No	No	No	No	No	No	No	No	No	No
354	No	No	No	No	No	No	No	No	No	Yes	No	No	Yes
355	No	No	No	No	No	No	No	No	No	No	No	No	No
356	No	No	No	No	No	No	No	No	No	No	Yes	No	Yes
357	No	No	No	No	No	No	No	No	No	No	Yes	Yes	Yes
358	Yes	No	No	No	No	No	No	No	No	No	No	No	Yes
359	Yes	No	No	No	No	No	No	No	No	No	No	No	Yes
360	Yes	No	No	No	No	No	No	No	No	No	No	No	Yes
361	Yes	No	No	No	No	No	No	No	No	No	No	No	Yes
362	Yes	No	No	No	No	No	No	No	No	No	No	No	Yes
363	Yes	No	No	No	No	No	No	No	Yes	No	No	No	Yes
364	Yes	No	No	No	Yes	No	No	No	Yes	No	No	No	Yes
365	Yes	No	No	No	Yes	No	No	No	No	Yes	No	No	Yes
366	Yes	No	No	No	No	No	No	No	No	No	No	No	Yes
367	Yes	No	No	No	No	No	No	No	No	No	No	No	Yes
368	No	No	No	No	No	No	No	No	No	No	Yes	Yes	Yes
369	No	No	No	No	No	No	Yes	No	No	No	No	No	Yes
370	Yes	No	No	No	No	No	No	No	No	No	No	No	Yes
371	Yes	No	No	No	No	No	No	No	No	Yes	No	No	Yes
372	No	No	No	No	Yes	No	No	No	No	No	No	No	Yes
373	No	No	No	No	No	No	No	No	No	No	Yes	No	Yes
374	No	No	No	No	No	No	No	No	No	No	No	No	No
375	No	No	No	No	No	No	No	No	No	No	No	No	No
376	No	No	No	No	No	No	No	No	No	No	No	No	No
377	Yes	No	No	No	No	No	No	No	Yes	No	No	No	Yes
378	No	No	No	No	No	No	No	No	Yes	No	No	No	Yes
379	No	No	No	No	No	No	No	No	Yes	No	No	Yes	Yes
380	Yes	No	No	No	No	No	No	No	Yes	No	No	No	Yes
381	No	No	No	No	No	No	No	No	No	No	No	No	No
382	No	No	No	No	No	No	No	No	No	Yes	Yes	No	Yes
383	No	No	No	No	Yes	No	No	No	No	No	No	No	Yes
384	No	No	No	No	No	No	No	No	No	No	No	No	No
385	No	No	No	No	No	No	No	No	No	No	No	Yes	Yes
386	No	No	No	No	Yes	No	No	No	No	No	No	No	Yes
387	No	No	No	No	No	No	No	No	No	No	No	No	No
388	No	No	No	No	No	No	No	No	No	No	No	No	No
389	No	No	No	No	No	No	No	No	No	No	Yes	No	Yes
390	No	No	No	No	No	No	No	No	No	No	No	No	No
391	No	No	No	No	No	No	No	No	No	No	No	No	No
392	Yes	No	No	No	No	No	No	No	Yes	No	No	No	Yes
393	Yes	No	No	No	No	No	No	No	No	Yes	Yes	No	Yes
394	Yes	No	No	No	No	No	No	No	No	No	Yes	No	Yes
395	Yes	No	No	No	No	No	No	No	Yes	No	No	Yes	Yes
396	Yes	No	No	No	No	No	No	No	Yes	No	No	Yes	Yes
397	Yes	No	No	No	No	No	No	No	Yes	Yes	Yes	No	Yes
398	No	No	No	No	No	No	No	No	No	No	No	No	No
399	No	No	No	No	Yes	No	No	No	No	Yes	Yes	No	Yes
400	No	No	No	No	No	No	No	No	No	No	No	No	No
401	No	No	No	No	No	No	No	No	No	No	No	No	No
402	Yes	No	No	No	No	No	No	No	No	No	No	Yes	Yes
403	No	No	No	No	Yes	No	No	No	No	No	No	No	Yes
404	No	No	No	No	No	No	No	No	No	No	Yes	No	Yes
405	Yes	No	No	No	No	No	No	No	Yes	No	No	No	Yes
406	Yes	No	No	No	No	No	No	No	Yes	No	No	No	Yes
407	No	No	No	No	No	No	No	No	No	No	No	No	No
408	No	No	No	No	No	No	No	No	No	No	No	No	No
409	No	No	No	No	No	No	No	No	No	No	No	No	No
410	No	No	No	No	No	No	No	No	No	No	No	No	No
411	Yes	No	No	No	No	No	No	No	Yes	No	No	No	Yes
412	No	No	No	No	No	No	No	No	No	Yes	Yes	No	Yes
413	Yes	No	No	No	No	No	No	No	No	No	No	No	Yes
414	No	No	No	No	No	No	No	No	No	No	No	No	No
415	No	No	No	No	No	No	No	No	No	No	No	No	No
416	Yes	No	No	No	No	No	No	No	No	Yes	Yes	No	Yes
417	No	No	No	No	No	No	No	No	No	No	No	No	No
418	No	No	No	No	Yes	No	No	No	No	No	No	No	Yes
419	No	No	No	No	Yes	No	No	No	No	Yes	No	No	Yes
420	No	No	No	No	Yes	No	No	No	No	No	Yes	No	Yes
421	Yes	No	No	No	No	No	No	No	No	Yes	Yes	No	Yes
422	No	No	No	No	Yes	No	No	No	No	No	No	No	Yes
423	No	No	No	No	Yes	No	No	No	Yes	No	No	No	Yes
424	No	No	Yes	No	No	No	No	No	No	Yes	No	No	Yes
425	No	No	No	No	Yes	No	No	No	No	Yes	No	No	Yes
426	Yes	No	No	No	No	No	No	No	No	No	No	No	Yes
427	Yes	No	No	No	No	No	No	No	Yes	Yes	No	No	Yes
428	No	No	No	No	Yes	No	No	No	No	No	No	No	Yes
429	No	No	No	No	Yes	No	No	No	Yes	Yes	Yes	Yes	Yes
430	No	No	No	No	No	No	No	No	Yes	No	No	No	Yes
431	Yes	No	No	No	No	No	No	No	Yes	No	Yes	Yes	Yes
432	No	No	No	No	No	No	No	No	Yes	No	Yes	No	Yes
433	No	No	No	No	No	No	No	No	Yes	No	Yes	Yes	Yes
434	No	No	No	No	No	No	No	No	No	No	No	No	No
435	No	No	No	No	No	No	Yes	No	No	No	No	No	Yes
436	No	No	No	No	No	No	No	No	No	No	No	No	No
437	No	No	No	No	No	No	No	No	No	No	No	No	No
438	No	No	No	No	No	No	No	No	No	Yes	No	No	Yes
439	No	No	No	No	No	No	No	No	No	No	No	No	No
440	No	No	No	No	No	No	No	No	No	No	No	No	No
441	Yes	No	No	No	No	No	No	No	No	Yes	No	Yes	Yes
442	No	No	No	No	Yes	No	No	No	Yes	No	No	Yes	Yes
443	No	No	No	No	Yes	No	No	No	No	Yes	No	No	Yes
444	No	No	No	No	No	No	No	No	Yes	Yes	No	No	Yes
445	No	No	No	No	Yes	No	No	No	No	No	No	Yes	Yes
446	No	No	No	No	Yes	No	No	No	No	No	No	Yes	Yes
447	Yes	No	No	No	No	No	No	No	No	Yes	No	Yes	Yes
448	No	No	No	No	No	No	No	No	No	Yes	No	No	Yes
449	No	No	No	No	No	No	No	No	No	Yes	No	No	Yes
450	No	No	No	No	No	No	No	No	No	No	No	Yes	Yes
451	No	No	No	No	No	No	No	No	No	No	Yes	Yes	Yes
452	No	No	No	No	No	No	No	No	No	Yes	No	Yes	Yes
453	No	No	No	No	No	No	Yes	No	No	No	No	No	Yes
454	No	No	No	No	No	No	No	No	No	No	No	Yes	Yes
455	No	No	No	No	Yes	No	No	No	No	Yes	No	Yes	Yes
456	No	No	No	No	No	No	Yes	No	No	No	No	No	Yes
457	No	No	No	No	Yes	No	No	No	No	No	Yes	Yes	Yes
458	No	No	No	No	No	No	No	No	No	No	Yes	Yes	Yes
459	No	No	No	No	No	No	No	No	No	No	No	Yes	Yes
460	No	No	No	No	Yes	No	No	No	No	Yes	No	Yes	Yes
461	No	No	No	No	No	No	No	No	No	No	No	Yes	Yes
462	No	No	No	No	Yes	No	No	No	No	Yes	Yes	No	Yes
463	No	No	No	No	No	No	No	No	No	Yes	No	No	Yes
464	No	No	No	No	No	No	No	No	No	No	No	Yes	Yes
465	No	No	No	No	No	No	No	No	No	Yes	No	Yes	Yes
466	No	No	No	No	No	No	No	No	No	Yes	No	No	Yes
467	No	No	No	No	No	No	No	No	No	No	No	No	No
468	No	No	No	No	No	No	No	No	No	Yes	Yes	No	Yes
469	No	No	No	No	No	No	No	No	Yes	No	No	No	Yes
470	No	No	No	No	No	No	No	No	Yes	No	No	No	Yes
471	No	No	No	No	Yes	No	No	No	No	Yes	No	No	Yes
472	No	No	No	No	Yes	No	No	No	No	No	No	No	Yes
473	No	No	No	No	No	No	No	No	No	No	No	No	No
474	No	No	No	No	Yes	No	No	No	No	Yes	No	No	Yes
475	No	No	No	No	No	No	No	No	No	No	No	No	No
476	Yes	No	No	No	Yes	No	No	No	No	No	No	No	Yes
477	No	No	No	No	No	No	No	No	No	No	No	No	No
478	No	No	No	No	No	No	No	No	Yes	No	Yes	No	Yes
479	No	No	No	No	No	No	No	No	No	No	No	No	No
480	No	No	No	No	No	No	No	No	Yes	No	Yes	No	Yes
481	No	No	No	No	No	No	No	No	No	No	No	No	No
482	No	No	No	No	No	No	No	No	No	No	No	No	No
483	No	No	No	No	No	No	No	No	Yes	No	No	Yes	Yes
484	No	No	No	No	No	No	No	No	Yes	No	Yes	No	Yes
485	Yes	No	No	No	No	No	No	No	Yes	Yes	No	No	Yes
486	Yes	No	No	No	No	No	No	No	No	Yes	No	No	Yes
487	No	No	No	No	No	No	No	No	No	No	No	No	No
488	No	No	No	No	No	No	No	No	Yes	Yes	No	No	Yes
489	No	No	No	No	No	No	No	No	Yes	No	No	No	Yes
490	No	No	Yes	No	No	No	No	No	No	Yes	No	No	Yes
491	No	No	No	No	No	No	No	No	No	No	No	No	No
492	No	No	No	No	No	No	No	No	No	Yes	No	No	Yes
493	No	No	No	No	Yes	No	No	No	No	No	No	No	Yes
494	No	No	No	No	No	No	No	No	No	Yes	No	No	Yes
495	No	No	No	No	No	No	No	No	No	No	No	No	No
496	No	No	No	No	No	No	No	No	No	No	No	No	No
497	Yes	No	No	No	No	No	No	No	No	No	Yes	No	Yes
498	No	No	No	No	No	No	No	No	No	Yes	No	Yes	Yes
499	No	No	No	No	No	No	No	No	No	No	No	Yes	Yes
500	No	No	No	No	Yes	No	No	No	No	Yes	No	No	Yes
501	No	No	No	No	No	No	No	No	No	Yes	No	No	Yes
502	No	No	No	No	No	No	No	No	No	No	No	Yes	Yes
503	No	No	No	No	Yes	No	No	No	No	No	No	Yes	Yes
504	No	No	No	No	No	No	No	No	No	Yes	No	Yes	Yes
505	No	No	No	No	No	No	No	No	No	Yes	Yes	Yes	Yes
506	No	No	No	No	No	No	No	No	No	Yes	Yes	Yes	Yes
507	No	No	No	No	Yes	No	No	No	No	Yes	No	No	Yes
508	No	No	No	No	No	No	No	No	No	No	No	Yes	Yes
509	No	No	No	No	No	No	No	No	No	Yes	Yes	No	Yes
510	No	No	No	No	Yes	No	No	No	No	Yes	No	Yes	Yes
511	No	No	No	No	No	No	No	No	No	Yes	No	No	Yes
512	No	No	No	No	Yes	No	No	No	No	No	No	Yes	Yes
513	Yes	No	No	No	No	No	No	No	No	Yes	Yes	No	Yes
514	No	No	No	No	No	No	No	No	No	Yes	No	No	Yes
515	No	No	No	No	No	No	No	No	No	Yes	Yes	No	Yes
516	No	No	No	No	No	No	No	No	No	No	Yes	Yes	Yes
517	No	No	No	No	No	No	No	No	No	Yes	No	No	Yes
518	No	No	No	No	No	No	No	No	No	Yes	Yes	No	Yes
519	No	No	No	No	No	No	No	No	Yes	No	No	Yes	Yes
520	No	No	No	No	No	No	No	No	Yes	No	Yes	No	Yes
521	No	No	No	No	No	No	No	No	Yes	No	No	Yes	Yes
522	No	No	No	No	No	No	No	No	Yes	Yes	Yes	Yes	Yes
523	No	No	No	No	No	No	No	No	Yes	Yes	Yes	No	Yes
524	No	No	No	No	No	No	No	No	No	Yes	No	Yes	Yes
525	No	No	No	No	No	No	No	No	No	No	No	Yes	Yes
526	No	No	No	No	No	No	No	No	No	Yes	Yes	No	Yes
527	No	No	No	No	No	No	No	No	No	No	Yes	Yes	Yes
528	No	No	No	No	No	No	No	No	No	No	No	No	No
529	No	No	No	No	Yes	No	No	No	No	Yes	No	No	Yes
530	Yes	No	No	No	No	No	No	No	No	Yes	Yes	No	Yes
531	No	No	No	No	No	No	No	No	No	No	No	No	No
532	Yes	No	No	No	No	No	No	No	No	No	No	No	Yes
533	Yes	No	No	No	No	No	No	No	No	No	No	No	Yes
534	Yes	No	No	No	No	No	No	No	No	No	No	No	Yes
535	No	No	No	No	Yes	No	No	No	No	No	No	No	Yes
536	No	No	No	No	No	No	No	No	Yes	Yes	Yes	No	Yes
537	No	No	No	No	No	No	No	No	Yes	Yes	Yes	Yes	Yes
538	No	No	No	No	No	No	No	No	Yes	No	Yes	No	Yes
539	No	No	No	No	No	No	No	No	Yes	No	No	No	Yes
540	No	No	No	No	No	No	No	No	Yes	No	Yes	No	Yes
541	No	No	No	No	Yes	No	No	No	No	No	Yes	Yes	Yes
542	No	No	No	No	No	No	No	No	No	No	Yes	No	Yes
543	No	No	No	No	No	No	No	No	No	No	No	No	No
544	No	No	No	No	No	No	No	No	No	No	Yes	Yes	Yes
545	No	No	No	No	No	No	No	No	No	No	No	No	No
546	No	No	No	No	Yes	No	No	No	No	No	No	No	Yes
547	No	No	No	No	No	No	No	No	No	Yes	No	No	Yes
548	No	No	No	No	No	No	No	No	No	No	No	No	No
549	No	No	No	No	No	No	No	No	No	No	No	No	No
550	No	No	No	No	No	No	No	No	No	No	No	No	No
551	Yes	No	No	No	Yes	No	No	No	No	Yes	Yes	No	Yes
552	No	No	No	No	No	No	No	No	No	No	No	No	No
553	No	No	No	No	No	No	No	No	No	Yes	No	No	Yes
554	No	No	No	No	No	No	No	No	No	Yes	Yes	No	Yes
555	No	No	No	No	No	No	No	No	No	No	No	No	No
556	No	No	No	No	No	No	Yes	No	No	No	No	No	Yes
557	No	No	No	No	No	No	No	No	No	Yes	No	Yes	Yes
558	No	No	No	No	No	No	No	No	No	No	No	No	No
559	No	No	No	No	Yes	No	No	No	No	No	No	No	Yes
560	No	No	No	No	No	No	No	No	No	Yes	No	Yes	Yes
561	No	No	No	No	No	No	No	No	No	No	No	Yes	Yes
562	No	No	No	No	No	No	No	No	Yes	Yes	Yes	Yes	Yes
563	No	No	No	No	No	No	No	No	No	No	No	No	No
564	Yes	No	No	No	No	No	No	No	Yes	Yes	No	No	Yes
565	No	No	No	No	No	No	No	No	Yes	Yes	Yes	Yes	Yes
566	No	No	No	No	No	No	No	No	Yes	No	No	No	Yes
567	Yes	No	No	No	No	No	No	No	Yes	No	No	No	Yes
568	No	No	No	No	No	No	Yes	No	No	No	No	No	Yes
569	Yes	No	No	No	Yes	No	No	No	No	Yes	No	No	Yes
570	No	No	No	No	No	No	No	No	No	No	No	No	No
571	Yes	No	No	No	No	No	No	No	No	Yes	No	No	Yes
572	Yes	No	No	No	No	No	No	No	No	No	No	No	Yes
573	No	No	No	No	No	No	No	No	Yes	No	Yes	No	Yes
574	No	No	No	No	No	No	No	No	Yes	No	No	No	Yes
575	No	No	No	No	No	No	No	No	Yes	No	No	No	Yes
576	No	No	No	No	No	No	No	No	Yes	Yes	No	No	Yes
577	No	No	No	No	Yes	No	No	No	Yes	No	No	Yes	Yes
578	No	No	No	No	No	No	No	No	Yes	No	Yes	No	Yes
579	No	No	No	No	No	No	No	No	No	No	No	No	No
580	No	No	No	No	No	No	No	No	No	No	Yes	No	Yes
581	No	No	No	No	No	No	No	No	No	No	Yes	Yes	Yes
582	No	No	No	No	No	No	No	No	No	Yes	No	No	Yes
583	No	No	No	No	No	No	No	No	No	No	No	Yes	Yes
584	No	No	No	No	No	No	No	No	No	Yes	Yes	No	Yes
585	No	No	No	No	No	No	No	No	No	No	No	Yes	Yes
586	No	No	No	No	No	No	No	No	No	No	Yes	No	Yes
587	Yes	No	No	No	No	No	No	No	No	No	No	Yes	Yes
588	Yes	No	No	No	No	No	No	No	No	No	No	No	Yes
589	No	No	No	No	Yes	No	No	No	No	No	No	Yes	Yes
590	No	No	No	No	No	No	No	No	No	No	No	Yes	Yes
591	No	No	No	No	No	No	No	No	No	No	No	Yes	Yes
592	No	No	No	No	No	No	No	No	No	No	No	Yes	Yes
593	Yes	No	No	No	Yes	No	No	No	No	Yes	No	No	Yes
594	No	No	No	No	No	No	No	No	No	Yes	No	No	Yes
595	No	No	No	No	No	No	No	No	No	Yes	No	Yes	Yes
596	No	No	No	No	No	No	No	No	No	No	No	Yes	Yes
597	No	No	No	No	No	No	No	No	No	No	No	Yes	Yes
598	No	No	No	No	No	No	No	No	No	No	Yes	No	Yes
599	No	No	No	No	Yes	No	No	No	No	Yes	No	No	Yes
600	No	No	No	No	No	No	No	No	No	Yes	Yes	No	Yes
601	No	No	No	No	No	No	No	No	No	No	No	Yes	Yes
602	No	No	No	No	No	No	No	No	No	Yes	No	No	Yes
603	No	No	No	No	Yes	No	No	No	No	Yes	No	No	Yes
604	No	No	No	No	Yes	No	No	No	No	Yes	No	No	Yes
605	No	No	No	No	No	No	No	No	No	No	No	Yes	Yes
606	No	No	No	No	No	No	No	No	No	No	No	No	No
607	No	No	No	No	No	No	No	No	No	No	No	No	No
608	No	No	No	No	No	No	No	No	No	No	Yes	Yes	Yes
609	No	No	No	No	No	No	No	No	No	Yes	No	Yes	Yes
610	No	No	No	No	No	No	No	No	No	No	No	Yes	Yes
611	No	No	No	No	Yes	No	No	No	No	No	No	No	Yes
612	No	No	No	No	No	No	No	No	No	No	No	Yes	Yes
613	No	No	No	No	Yes	No	No	No	No	No	No	No	Yes
614	No	No	No	No	Yes	No	No	No	No	No	No	Yes	Yes
615	No	No	No	No	No	No	No	No	No	No	Yes	Yes	Yes
616	No	No	No	No	No	No	No	No	No	No	Yes	Yes	Yes
617	No	No	No	No	No	No	No	No	No	No	No	No	No
618	No	No	No	No	Yes	No	No	No	No	No	No	No	Yes
619	No	No	No	No	Yes	No	No	No	No	No	No	Yes	Yes
620	No	No	No	No	Yes	No	No	No	No	Yes	No	No	Yes
621	No	No	No	No	No	No	No	No	No	No	No	No	No
622	No	No	No	No	No	No	No	No	No	No	No	No	No
623	No	No	No	No	No	No	No	No	No	No	No	No	No
624	No	No	No	No	No	No	No	No	No	No	No	No	No
625	No	No	No	No	No	No	No	No	No	No	Yes	Yes	Yes
626	No	No	No	No	No	No	No	No	No	Yes	No	Yes	Yes
627	No	No	No	No	No	No	No	No	No	No	No	Yes	Yes
628	No	No	No	No	No	No	No	No	No	No	No	Yes	Yes
629	No	No	No	No	No	No	No	No	No	No	Yes	No	Yes
630	No	No	No	No	No	No	No	No	Yes	No	No	No	Yes
631	No	No	No	No	No	No	No	No	No	No	No	No	No
632	No	No	No	No	No	No	No	No	No	No	No	No	No
633	No	No	No	No	No	No	No	No	Yes	Yes	Yes	No	Yes
634	No	No	No	No	No	No	No	No	No	No	No	No	No
635	No	No	No	No	No	No	No	No	No	No	No	No	No
636	No	No	No	No	No	No	No	No	No	No	No	No	No
637	No	No	No	No	No	No	No	No	Yes	No	Yes	No	Yes
638	No	No	No	No	No	No	No	No	No	No	No	No	No
639	Yes	No	No	No	No	No	No	No	No	No	No	No	Yes
640	No	No	No	No	No	No	No	No	No	No	No	No	No
641	No	No	No	No	No	No	No	No	Yes	No	Yes	No	Yes
642	Yes	No	No	No	No	No	No	No	Yes	Yes	Yes	No	Yes
643	No	No	No	No	No	No	No	No	No	Yes	No	No	Yes
644	No	No	No	No	No	No	No	No	Yes	No	Yes	No	Yes
645	No	No	No	No	No	No	No	No	No	No	No	No	No
646	No	No	No	No	No	No	No	No	No	No	No	No	No
647	No	No	No	No	Yes	No	No	No	No	No	No	No	Yes
648	No	No	No	No	No	No	No	No	No	Yes	No	No	Yes
649	No	No	No	No	Yes	No	No	No	No	No	No	Yes	Yes
650	No	No	No	No	Yes	No	No	No	No	Yes	Yes	No	Yes
651	No	No	No	No	No	No	No	No	No	No	Yes	Yes	Yes
652	No	No	No	No	No	No	No	No	No	No	Yes	Yes	Yes
653	No	No	No	No	No	No	No	No	No	No	No	No	No
654	No	No	No	No	Yes	No	No	No	No	Yes	No	No	Yes
655	No	No	No	No	No	No	No	No	No	Yes	No	No	Yes
656	No	No	No	No	No	No	No	No	No	No	No	No	No
657	Yes	No	No	No	Yes	No	No	No	No	No	Yes	Yes	Yes
658	No	No	No	No	No	No	No	No	No	Yes	Yes	No	Yes
659	Yes	No	No	No	Yes	No	No	No	No	Yes	No	No	Yes
660	No	No	No	No	No	No	No	No	No	No	No	No	No
661	No	No	No	No	Yes	No	No	No	No	Yes	No	No	Yes
662	No	No	No	No	No	No	No	No	No	No	No	No	No
663	No	No	No	No	No	No	Yes	No	No	No	No	No	Yes
664	No	No	No	No	Yes	No	No	No	No	No	Yes	Yes	Yes
665	No	No	No	No	No	No	No	No	No	Yes	No	Yes	Yes
666	No	No	No	No	Yes	No	No	No	No	No	No	Yes	Yes
667	No	No	No	No	No	No	No	No	Yes	No	Yes	Yes	Yes
668	No	No	No	No	No	No	No	No	No	No	Yes	Yes	Yes
669	No	No	No	No	No	No	No	No	No	No	No	No	No
670	No	No	No	No	No	No	No	No	No	No	No	Yes	Yes
671	No	No	No	No	No	No	No	No	No	Yes	No	Yes	Yes
672	No	No	No	No	No	No	No	No	Yes	No	Yes	No	Yes
673	No	No	No	No	No	No	No	No	Yes	No	Yes	No	Yes
674	No	No	No	No	No	No	No	No	Yes	No	No	No	Yes
675	No	No	No	No	No	No	No	No	Yes	No	Yes	No	Yes
676	No	No	No	No	No	No	No	No	No	Yes	Yes	No	Yes
677	No	No	No	No	No	No	No	No	No	No	No	No	No
678	No	No	No	No	No	No	No	No	No	No	No	No	No
679	No	No	No	No	Yes	No	No	No	No	No	No	No	Yes
680	No	No	No	No	No	No	No	No	No	Yes	Yes	Yes	Yes
681	Yes	No	No	No	No	No	No	No	Yes	No	No	Yes	Yes
682	No	No	No	No	No	No	No	No	Yes	No	Yes	Yes	Yes
683	No	No	No	No	No	No	No	No	No	Yes	No	Yes	Yes
684	Yes	No	No	No	No	No	No	No	No	Yes	Yes	Yes	Yes
685	Yes	No	No	No	No	No	No	No	No	No	No	Yes	Yes
686	Yes	No	No	No	No	No	No	No	No	Yes	Yes	Yes	Yes
687	Yes	No	No	No	No	No	No	No	Yes	No	No	Yes	Yes
688	Yes	No	No	No	No	No	No	No	Yes	No	Yes	No	Yes
689	No	No	No	No	No	No	No	No	No	No	No	Yes	Yes
690	Yes	No	No	No	No	No	No	No	Yes	Yes	Yes	Yes	Yes
691	Yes	No	No	No	No	No	No	No	Yes	No	No	Yes	Yes
692	No	No	No	No	No	No	No	No	Yes	No	Yes	Yes	Yes
693	No	No	No	No	No	No	No	No	Yes	No	No	Yes	Yes
694	Yes	No	No	No	No	No	No	No	Yes	No	Yes	No	Yes
695	No	No	No	No	No	No	No	No	No	Yes	Yes	No	Yes
696	No	No	No	No	No	No	No	No	No	No	No	No	No
697	No	No	No	No	Yes	No	No	No	No	No	No	No	Yes
698	No	No	No	No	Yes	No	No	No	No	No	No	No	Yes
699	No	No	No	No	Yes	No	No	No	No	No	Yes	No	Yes
700	No	No	No	No	Yes	No	No	No	No	No	Yes	Yes	Yes
701	No	No	No	No	No	No	No	No	No	No	Yes	No	Yes
702	No	No	No	No	Yes	No	No	No	No	No	Yes	Yes	Yes
703	No	No	No	No	Yes	No	No	No	No	Yes	Yes	Yes	Yes
704	No	No	No	No	No	No	No	No	No	Yes	Yes	No	Yes
705	Yes	No	No	No	No	No	No	No	Yes	No	Yes	Yes	Yes
706	Yes	No	No	No	No	No	No	No	Yes	No	Yes	Yes	Yes
707	Yes	No	No	No	No	No	No	No	No	Yes	Yes	Yes	Yes
708	Yes	No	No	No	No	No	No	No	No	No	No	Yes	Yes
709	No	No	No	No	No	No	No	No	No	No	Yes	Yes	Yes
710	Yes	No	No	No	Yes	No	No	No	No	No	No	No	Yes
711	No	No	No	No	No	No	No	No	No	No	No	No	No
712	Yes	No	No	No	No	No	No	No	No	No	Yes	Yes	Yes
713	Yes	No	No	No	No	No	No	No	No	No	No	Yes	Yes
714	No	No	No	No	No	No	No	No	No	No	No	Yes	Yes
715	No	No	No	No	No	No	No	No	Yes	No	No	Yes	Yes
716	No	No	No	No	Yes	No	No	No	Yes	No	Yes	No	Yes
717	No	No	No	No	No	No	No	No	No	No	Yes	Yes	Yes
718	Yes	No	No	No	Yes	No	No	No	No	Yes	No	No	Yes
719	No	No	No	No	Yes	No	No	No	No	No	No	Yes	Yes
720	No	No	No	No	No	No	No	No	No	Yes	Yes	No	Yes
721	No	No	No	No	No	No	No	No	Yes	No	No	No	Yes
722	Yes	No	No	No	No	No	No	No	Yes	Yes	No	No	Yes
723	Yes	No	No	No	No	No	No	No	No	Yes	No	No	Yes
724	No	No	No	No	No	No	Yes	No	No	No	No	No	Yes
725	No	No	No	No	No	No	No	No	No	No	Yes	Yes	Yes
726	No	No	No	No	No	No	No	No	No	No	No	Yes	Yes
727	No	No	No	No	No	No	No	No	No	No	No	Yes	Yes
728	No	No	No	No	Yes	No	No	No	No	No	Yes	Yes	Yes
729	No	No	No	No	No	No	No	No	No	No	No	No	No
730	No	No	No	No	No	No	No	No	No	No	No	Yes	Yes
731	No	No	No	No	No	No	No	No	No	No	No	Yes	Yes
732	No	No	No	No	No	No	No	No	No	No	Yes	Yes	Yes
733	No	No	No	No	No	No	No	No	No	No	No	No	No
734	Yes	No	No	No	No	No	No	No	No	No	No	No	Yes
735	No	No	No	No	No	No	No	No	No	No	No	Yes	Yes
736	No	No	No	No	No	No	No	No	No	No	No	Yes	Yes
737	No	No	No	No	No	No	No	No	Yes	No	No	Yes	Yes
738	No	No	No	No	No	No	No	No	Yes	No	Yes	Yes	Yes
739	No	No	No	No	No	No	No	No	No	No	No	Yes	Yes
740	Yes	No	No	No	Yes	No	No	No	No	No	Yes	Yes	Yes
741	Yes	No	No	No	Yes	No	No	No	No	No	Yes	Yes	Yes
742	No	No	No	No	No	No	No	No	No	No	No	Yes	Yes
743	No	No	No	No	No	No	No	No	No	No	No	Yes	Yes
744	Yes	No	No	No	No	No	No	No	No	No	No	No	Yes
745	No	No	No	No	No	No	No	No	No	No	No	No	No
746	Yes	No	No	No	No	No	No	No	No	No	Yes	Yes	Yes
747	No	No	No	No	No	No	No	No	No	No	Yes	Yes	Yes
748	No	No	No	No	No	No	No	No	Yes	No	No	Yes	Yes
749	No	No	No	No	No	No	No	No	Yes	No	Yes	Yes	Yes
750	No	No	No	No	No	No	No	No	No	No	No	Yes	Yes
751	No	No	No	No	No	No	No	No	No	No	No	Yes	Yes
752	No	No	No	No	No	No	No	No	No	No	Yes	Yes	Yes
753	No	No	No	No	No	No	No	No	No	No	No	No	No
754	No	No	No	No	No	No	No	No	No	No	No	Yes	Yes
755	Yes	No	No	No	No	No	No	No	No	No	No	No	Yes
756	No	No	No	No	No	No	No	No	No	No	No	Yes	Yes
757	No	No	No	No	No	No	No	No	No	No	No	Yes	Yes
758	No	No	No	No	No	No	No	No	No	No	No	Yes	Yes
759	No	No	No	No	No	No	No	No	Yes	No	No	Yes	Yes
760	No	No	No	No	No	No	No	No	Yes	No	Yes	Yes	Yes
761	No	No	No	No	No	No	No	No	Yes	No	No	Yes	Yes
762	No	No	No	No	No	No	No	No	Yes	No	Yes	Yes	Yes
763	Yes	No	No	No	No	No	No	No	No	No	No	No	Yes
764	No	No	No	No	No	No	No	No	No	No	No	No	No
765	Yes	No	No	No	No	No	No	No	No	No	No	No	Yes
766	Yes	No	No	No	No	No	No	No	No	No	No	No	Yes
767	No	No	No	No	No	No	No	No	No	No	No	No	No
768	No	No	No	No	No	No	No	No	No	Yes	Yes	Yes	Yes
769	Yes	No	No	No	No	No	No	No	No	No	No	No	Yes
770	No	No	No	No	Yes	No	No	No	No	No	No	Yes	Yes
771	Yes	No	No	No	No	No	No	No	No	No	No	No	Yes
772	No	No	No	No	No	No	No	No	No	No	No	Yes	Yes
773	No	No	No	No	No	No	No	No	No	No	No	No	No
774	No	No	No	No	No	No	No	No	No	No	Yes	Yes	Yes
775	No	No	No	No	No	No	No	No	No	No	No	No	No
776	No	No	No	No	No	No	No	No	No	No	No	No	No
777	No	No	No	No	No	No	No	No	No	No	No	No	No
778	Yes	No	No	No	No	No	No	No	No	No	No	No	Yes
779	Yes	No	No	No	No	No	No	No	Yes	No	No	Yes	Yes
780	Yes	No	No	No	No	No	No	No	Yes	No	Yes	Yes	Yes
781	No	No	No	No	No	No	No	No	No	No	No	No	No
782	No	No	No	No	No	No	No	No	No	No	No	Yes	Yes
783	No	No	No	No	No	No	No	No	No	No	No	No	No
784	No	No	No	No	No	No	No	No	No	No	No	No	No
785	No	No	No	No	No	No	No	No	No	No	No	Yes	Yes
786	No	No	No	No	No	No	No	No	No	No	No	Yes	Yes
787	No	No	No	No	No	No	No	No	No	No	No	Yes	Yes
788	No	No	No	No	No	No	No	No	Yes	No	No	Yes	Yes
789	No	No	No	No	No	No	No	No	Yes	No	Yes	Yes	Yes
790	No	No	No	No	No	No	No	No	No	No	Yes	Yes	Yes
791	No	No	No	No	No	No	No	No	No	No	No	Yes	Yes
792	No	No	No	No	No	No	No	No	No	Yes	Yes	Yes	Yes
793	No	No	No	No	No	No	No	No	No	No	No	No	No
794	Yes	No	No	No	No	No	No	No	No	No	No	No	Yes
795	Yes	No	No	No	Yes	No	No	No	No	No	No	No	Yes
796	No	No	No	No	No	No	No	No	Yes	Yes	Yes	No	Yes
797	No	No	No	No	No	No	No	No	Yes	No	Yes	Yes	Yes
798	No	No	No	No	No	No	No	No	No	No	No	No	No
799	Yes	No	No	No	No	No	No	No	No	No	No	No	Yes
800	No	No	No	No	Yes	No	No	No	No	No	No	No	Yes
801	No	No	No	No	No	No	No	No	No	No	Yes	Yes	Yes
802	No	No	No	No	No	No	No	No	No	No	Yes	Yes	Yes
803	Yes	No	No	No	No	No	No	No	No	No	No	No	Yes
804	No	No	No	No	No	No	No	No	No	No	No	No	No
805	No	No	No	No	Yes	No	No	No	No	No	Yes	Yes	Yes
806	Yes	No	No	No	Yes	No	No	No	No	Yes	Yes	Yes	Yes
807	Yes	No	No	No	Yes	No	No	No	No	No	No	No	Yes
808	No	No	No	No	No	No	No	No	No	No	Yes	No	Yes
809	No	No	No	No	No	No	No	No	Yes	No	Yes	No	Yes
810	No	No	No	No	No	No	No	No	Yes	No	Yes	Yes	Yes
811	No	No	No	No	Yes	No	No	No	No	No	Yes	Yes	Yes
812	No	No	No	No	No	No	No	No	No	No	Yes	Yes	Yes
813	Yes	No	No	No	No	No	No	No	No	No	No	No	Yes
814	No	No	No	No	No	No	No	No	No	No	No	No	No
815	No	No	No	No	Yes	No	No	No	No	No	No	Yes	Yes
816	Yes	No	No	No	Yes	No	No	No	No	No	Yes	Yes	Yes
817	No	No	No	No	No	No	No	No	No	No	Yes	Yes	Yes
818	Yes	No	No	No	No	No	No	No	No	No	No	No	Yes
819	No	No	No	No	No	No	No	No	No	No	No	No	No
820	Yes	No	No	No	No	No	No	No	No	No	No	No	Yes
821	No	No	No	No	No	No	No	No	No	No	No	No	No
822	No	No	No	No	No	No	No	No	No	No	No	No	No
823	Yes	No	No	No	No	No	No	No	No	No	Yes	Yes	Yes
824	No	No	No	No	No	No	No	No	No	Yes	Yes	No	Yes
825	No	No	No	No	No	No	No	No	No	No	No	No	No
826	Yes	No	No	No	No	No	No	No	No	No	No	No	Yes
827	No	No	No	No	No	No	No	No	No	No	No	No	No
828	No	No	No	No	No	No	No	No	No	No	No	No	No
829	No	No	No	No	Yes	No	No	No	No	No	No	Yes	Yes
830	No	No	No	No	Yes	No	No	No	No	No	Yes	Yes	Yes
831	No	No	No	No	Yes	No	No	No	No	No	No	Yes	Yes
832	No	No	No	No	Yes	No	No	No	No	No	No	No	Yes
833	Yes	No	No	No	No	No	No	No	No	No	No	No	Yes
834	No	No	No	No	No	No	No	No	No	No	No	No	No
835	No	No	No	No	No	No	No	No	No	No	No	Yes	Yes
836	Yes	No	No	No	No	No	No	No	No	No	No	No	Yes
837	No	No	No	No	No	No	No	No	No	No	No	No	No
838	No	No	No	No	No	No	No	No	No	No	Yes	Yes	Yes
839	Yes	No	No	No	No	No	No	No	No	Yes	Yes	Yes	Yes
840	No	No	No	No	No	No	No	No	Yes	No	No	Yes	Yes
841	No	No	No	No	No	No	No	No	Yes	No	Yes	Yes	Yes
842	Yes	No	No	No	No	No	No	No	No	Yes	Yes	Yes	Yes
843	No	No	No	No	No	No	No	No	No	No	No	No	No
844	No	No	No	No	No	No	No	No	No	No	No	No	No
845	No	No	No	No	No	No	No	No	Yes	No	No	Yes	Yes
846	No	No	No	No	No	No	No	No	Yes	No	Yes	Yes	Yes
847	No	No	No	No	No	No	No	No	Yes	No	No	No	Yes
848	No	No	No	No	No	No	No	No	Yes	No	Yes	Yes	Yes
849	Yes	No	No	No	No	No	No	No	No	No	No	No	Yes
850	No	No	No	No	No	No	No	No	No	No	No	No	No
851	No	No	No	No	No	No	No	No	No	No	No	No	No
852	No	No	No	No	No	No	No	No	No	No	No	Yes	Yes
853	No	No	No	No	No	No	No	No	No	No	Yes	Yes	Yes
854	No	No	No	No	No	No	No	No	Yes	No	No	Yes	Yes
855	Yes	No	No	No	No	No	No	No	Yes	No	Yes	Yes	Yes
856	No	No	No	No	Yes	No	No	No	No	No	No	No	Yes
857	No	No	No	No	Yes	No	No	No	No	No	No	No	Yes
858	No	No	No	No	No	No	No	No	No	Yes	Yes	Yes	Yes
859	No	No	No	No	No	No	No	Yes	No	No	No	No	Yes
860	No	No	No	No	No	No	Yes	No	No	No	No	No	Yes
861	No	No	No	No	No	No	Yes	No	No	No	No	No	Yes
862	No	No	No	No	No	No	Yes	No	No	No	No	No	Yes
863	No	No	No	No	No	No	No	No	Yes	No	No	Yes	Yes
864	No	No	No	No	No	No	No	No	Yes	Yes	Yes	Yes	Yes
865	No	No	No	No	No	No	No	No	No	Yes	Yes	Yes	Yes
866	No	No	No	No	No	No	No	No	No	Yes	Yes	Yes	Yes
867	No	No	No	No	No	No	No	No	Yes	No	No	No	Yes
868	No	No	No	No	No	No	No	No	Yes	Yes	Yes	Yes	Yes
869	No	No	No	No	No	No	Yes	No	No	No	No	No	Yes
870	No	No	No	No	No	No	No	No	No	No	No	No	No
871	No	No	No	No	No	No	No	No	No	No	No	No	No
872	No	No	No	No	No	No	No	No	No	No	No	No	No
873	No	No	No	No	No	No	No	No	No	No	No	No	No
874	No	No	No	No	No	No	No	No	No	No	No	No	No
875	Yes	No	No	No	No	No	No	No	No	No	Yes	Yes	Yes
876	No	No	No	No	No	No	No	No	No	No	No	No	No
877	No	No	No	No	No	No	No	No	No	Yes	Yes	Yes	Yes
878	No	No	No	No	Yes	No	No	No	No	No	No	No	Yes
879	No	No	No	No	No	No	No	No	No	No	No	No	No
880	No	No	No	No	No	No	No	No	Yes	Yes	Yes	Yes	Yes
881	No	No	No	No	No	No	No	No	Yes	No	No	Yes	Yes
882	No	No	No	No	No	No	No	No	No	No	No	No	No
883	No	No	No	No	No	No	No	No	No	No	No	No	No
884	No	No	No	No	No	No	No	No	No	No	No	Yes	Yes
885	Yes	No	No	No	No	No	No	No	No	No	No	Yes	Yes
886	Yes	No	No	No	No	No	No	No	No	No	Yes	No	Yes
887	No	No	No	No	No	No	No	No	No	No	Yes	Yes	Yes
888	No	No	No	No	No	No	Yes	No	No	No	No	No	Yes
889	No	No	No	No	Yes	No	No	No	No	No	No	No	Yes
890	Yes	No	No	No	Yes	No	No	No	No	No	No	No	Yes
891	Yes	No	No	No	No	No	No	No	Yes	No	No	Yes	Yes
892	Yes	No	No	No	No	No	No	No	Yes	Yes	Yes	Yes	Yes
893	Yes	No	No	No	Yes	No	No	No	No	No	No	No	Yes
894	No	No	No	No	No	No	No	No	No	No	No	No	No
895	No	No	No	No	No	No	No	No	No	No	No	No	No
896	No	No	No	No	No	No	No	No	No	No	No	No	No
897	No	No	No	No	No	No	No	No	No	No	No	No	No
898	No	No	No	No	No	No	No	No	No	No	Yes	Yes	Yes
899	No	No	No	No	Yes	No	No	No	Yes	No	Yes	No	Yes
900	No	No	No	No	Yes	No	No	No	No	No	No	No	Yes
901	No	No	No	No	No	No	No	No	No	No	No	No	No
902	No	No	No	No	No	No	No	No	No	No	No	No	No
903	No	No	No	No	No	No	No	No	No	No	No	No	No
904	No	No	No	No	No	No	No	No	No	No	No	No	No
905	No	No	No	No	No	No	No	No	Yes	No	No	Yes	Yes
906	No	No	No	No	No	No	No	No	No	No	No	No	No
907	No	No	No	No	Yes	No	No	No	No	Yes	Yes	Yes	Yes
908	No	No	No	No	Yes	No	No	No	No	No	No	No	Yes
909	No	No	No	No	Yes	No	No	No	No	No	No	No	Yes
910	No	No	No	No	No	No	No	No	No	Yes	Yes	Yes	Yes
911	No	No	No	No	No	No	No	No	Yes	Yes	Yes	Yes	Yes
912	No	No	No	No	Yes	No	No	No	No	No	No	No	Yes
913	Yes	No	No	No	No	No	No	No	Yes	No	No	No	Yes
914	Yes	No	No	No	No	No	No	No	Yes	No	Yes	Yes	Yes
915	Yes	No	No	No	No	No	No	No	No	No	Yes	Yes	Yes
916	Yes	No	No	No	No	No	No	No	No	No	Yes	Yes	Yes
917	No	No	No	No	Yes	No	No	No	No	No	No	No	Yes
918	No	No	No	No	Yes	No	No	No	No	No	No	No	Yes
919	No	No	No	No	No	No	No	No	No	No	No	No	No
920	No	No	No	No	No	No	No	No	No	No	No	No	No
921	No	No	No	No	No	No	No	No	No	No	No	No	No
922	No	No	No	No	No	No	No	No	No	No	No	No	No
923	No	No	No	No	No	No	No	No	No	No	No	No	No
924	No	No	No	No	No	No	No	No	No	No	No	No	No
925	No	No	No	No	No	No	No	No	No	No	No	No	No
926	No	No	No	No	No	No	No	No	No	No	Yes	Yes	Yes
927	No	No	No	No	No	No	No	No	No	No	No	No	No
928	No	No	No	No	No	No	No	No	No	No	No	No	No
929	No	No	No	No	No	No	No	No	No	Yes	No	No	Yes
930	No	No	No	No	No	No	No	No	No	No	No	No	No
931	No	No	No	No	No	No	No	No	No	No	No	No	No
932	No	No	No	No	No	No	No	No	No	No	No	No	No
933	No	No	No	No	No	No	No	No	No	No	No	No	No
934	No	No	No	No	No	No	No	No	No	No	No	No	No
935	No	No	No	No	Yes	No	No	No	No	No	No	No	Yes
936	No	No	No	No	No	No	No	No	No	No	No	No	No
937	No	No	No	No	No	No	No	No	No	No	No	No	No
938	No	No	No	No	Yes	No	No	No	No	No	No	No	Yes
939	No	No	No	No	Yes	No	No	No	No	No	No	No	Yes
940	No	No	No	No	No	No	No	No	No	No	No	Yes	Yes
941	Yes	No	No	No	No	No	No	No	No	No	Yes	Yes	Yes
942	No	No	No	No	Yes	No	No	No	No	No	No	No	Yes
943	No	No	No	No	Yes	No	No	No	No	No	No	No	Yes
944	No	No	No	No	No	No	No	No	Yes	No	No	No	Yes
945	No	No	No	No	No	No	No	No	Yes	No	Yes	Yes	Yes
946	No	No	No	No	No	No	No	No	No	No	No	No	No
947	Yes	No	No	No	No	No	No	No	No	No	No	No	Yes
948	No	No	No	No	No	No	No	No	No	No	No	No	No
949	No	No	No	No	No	No	No	No	Yes	No	Yes	Yes	Yes
950	No	No	No	No	No	No	No	No	Yes	No	No	No	Yes
951	No	No	No	No	Yes	No	No	No	No	No	Yes	No	Yes
952	No	No	No	No	No	No	No	No	No	No	No	Yes	Yes
953	No	No	No	No	No	No	No	No	No	No	No	Yes	Yes
954	Yes	No	No	No	No	No	No	No	No	No	No	No	Yes
955	No	No	No	No	No	No	No	No	No	No	No	No	No
956	Yes	No	No	No	No	No	No	No	No	No	No	No	Yes
957	No	No	No	No	No	No	No	No	No	No	No	No	No
958	No	No	No	No	No	No	No	No	No	Yes	No	No	Yes
959	No	No	No	No	No	No	No	No	No	Yes	No	No	Yes
960	No	No	No	No	No	No	No	No	No	Yes	No	No	Yes
961	No	No	No	No	Yes	No	No	No	No	No	No	No	Yes
962	No	No	No	No	Yes	No	No	No	No	No	No	No	Yes
963	No	No	No	No	No	No	No	No	No	No	No	No	No
964	No	No	No	No	No	No	No	No	No	No	No	No	No
965	No	No	No	No	No	No	No	No	No	No	No	No	No
966	Yes	No	No	No	No	No	No	No	Yes	No	Yes	No	Yes
967	No	No	No	No	No	No	No	No	No	No	No	No	No
968	No	No	No	No	No	No	No	No	No	No	No	No	No
969	No	No	No	No	No	No	No	No	Yes	No	Yes	Yes	Yes
970	No	No	No	No	No	No	No	No	No	No	Yes	Yes	Yes
971	No	No	No	No	Yes	No	No	No	No	No	No	No	Yes
972	No	No	No	No	Yes	No	No	No	No	No	No	No	Yes
973	No	No	No	No	No	No	No	No	No	No	No	No	No
974	No	No	No	No	No	No	No	No	No	No	No	No	No
975	No	No	No	No	Yes	No	No	No	No	No	No	No	Yes
976	No	No	No	No	Yes	No	No	No	No	No	No	No	Yes
977	Yes	No	No	No	No	No	No	No	No	No	No	No	Yes
978	No	No	No	No	No	No	No	No	No	No	No	No	No
979	Yes	No	No	No	Yes	No	No	No	No	No	No	No	Yes
980	Yes	No	No	No	No	No	No	No	No	No	No	No	Yes
981	No	No	No	No	No	No	No	No	No	No	No	No	No
982	No	No	No	No	No	No	No	No	No	No	No	No	No
983	Yes	No	No	No	No	No	No	No	No	No	No	No	Yes
984	No	No	No	No	No	No	No	No	Yes	No	Yes	Yes	Yes
985	No	No	No	No	No	No	No	No	Yes	No	No	No	Yes
986	No	No	No	No	No	No	No	No	Yes	No	Yes	No	Yes
987	No	No	No	No	No	No	No	No	Yes	No	No	No	Yes
988	No	No	No	No	No	No	No	No	Yes	No	Yes	Yes	Yes
989	No	No	No	No	No	No	No	No	No	Yes	No	No	Yes
990	Yes	No	No	No	No	No	No	No	No	No	Yes	Yes	Yes
991	No	No	No	No	No	No	No	No	No	Yes	Yes	Yes	Yes
992	Yes	No	No	No	Yes	No	No	No	No	No	No	No	Yes
993	Yes	No	No	No	No	No	No	No	No	No	No	No	Yes
994	Yes	No	No	No	No	No	No	No	No	No	No	No	Yes
995	No	No	No	No	No	No	No	No	No	No	No	No	No
996	No	No	No	No	Yes	No	No	No	No	No	No	No	Yes
997	No	No	No	No	No	No	No	No	No	No	No	No	No
998	No	No	No	No	Yes	No	No	No	No	No	No	No	Yes
999	No	No	No	No	Yes	No	No	No	No	No	No	No	Yes
1000	No	No	No	No	No	No	No	No	No	No	No	No	No
1001	No	No	No	No	No	No	No	No	No	No	No	No	No
1002	No	No	No	No	No	No	No	No	No	No	No	No	No
1003	No	No	No	No	No	No	No	No	No	No	No	No	No
1004	No	No	No	No	No	No	No	No	No	No	No	No	No
1005	No	No	No	No	No	No	No	No	No	No	No	No	No
1006	No	No	No	No	No	No	No	No	No	No	No	No	No
1007	No	No	No	No	No	No	No	No	No	No	No	No	No
1008	No	No	No	No	No	No	No	No	No	No	No	No	No
1009	No	No	No	No	Yes	No	No	No	No	No	No	No	Yes
1010	No	No	No	No	No	No	No	No	No	No	No	No	No
1011	Yes	No	No	No	No	No	No	No	No	No	No	No	Yes
1012	Yes	No	No	No	No	No	No	No	No	No	No	No	Yes
1013	No	No	No	No	No	No	No	No	No	No	No	No	No
1014	No	No	No	No	No	No	No	No	No	No	No	No	No
1015	No	No	No	No	No	No	No	No	No	No	No	No	No
1016	Yes	No	No	No	Yes	No	No	No	No	No	No	No	Yes
1017	Yes	No	No	No	No	No	No	No	No	No	No	No	Yes
1018	Yes	No	No	No	No	No	No	No	No	No	No	No	Yes
1019	No	No	No	No	No	No	No	No	No	No	No	No	No
1020	No	No	No	No	No	No	No	No	No	No	No	No	No
1021	No	No	No	No	No	No	No	No	No	No	No	No	No
1022	No	No	No	No	No	No	No	No	No	No	No	No	No
1023	No	No	No	No	No	No	No	No	No	No	No	No	No
1024	No	No	No	No	Yes	No	No	No	No	No	No	No	Yes
1025	No	No	No	No	Yes	No	No	No	No	No	No	No	Yes
1026	No	No	No	No	Yes	No	No	No	No	No	No	No	Yes
1027	No	No	No	No	No	No	No	No	No	No	No	Yes	Yes
1028	No	No	No	No	Yes	No	No	No	No	No	No	No	Yes
1029	No	No	No	No	No	No	No	No	No	No	No	No	No
1030	No	No	No	No	No	No	No	No	No	No	No	No	No
1031	No	No	No	No	No	No	No	No	No	No	No	No	No
1032	Yes	No	No	No	No	No	No	No	No	No	No	No	Yes
1033	No	No	No	No	No	No	No	No	No	No	No	No	No
1034	No	No	No	No	No	No	No	No	No	No	No	No	No
1035	No	No	No	No	No	No	No	No	No	No	No	No	No
1036	No	No	No	No	Yes	No	No	No	No	Yes	No	No	Yes
1037	No	No	No	No	No	No	No	No	No	No	No	No	No
1038	No	No	No	No	No	No	No	No	No	No	No	No	No
1039	No	No	No	No	Yes	No	No	No	No	No	No	No	Yes
1040	No	No	No	No	No	No	No	No	No	No	No	No	No
1041	No	No	No	No	No	No	No	No	No	No	No	No	No
1042	No	No	No	No	No	No	No	No	No	No	Yes	Yes	Yes
1043	No	No	No	No	Yes	No	No	No	No	No	No	No	Yes
1044	No	No	No	No	Yes	No	No	No	No	No	No	No	Yes
1045	No	No	No	No	Yes	No	No	No	No	No	No	No	Yes
1046	No	No	No	No	Yes	No	No	No	No	No	No	No	Yes
1047	No	No	No	No	Yes	No	No	No	No	No	No	No	Yes
1048	No	No	No	No	No	No	No	No	No	No	No	No	No
1049	No	No	No	No	Yes	No	No	No	No	No	No	No	Yes
1050	No	No	No	No	Yes	No	No	No	No	No	No	No	Yes
1051	No	No	No	No	No	No	No	No	No	No	No	No	No
1052	Yes	No	No	No	No	No	No	No	No	No	No	No	Yes
1053	Yes	No	No	No	Yes	No	No	No	No	No	No	No	Yes
1054	No	No	No	No	No	No	No	No	No	No	No	No	No
1055	Yes	No	No	No	Yes	No	No	No	No	No	No	No	Yes
1056	No	No	No	No	Yes	No	No	No	No	No	No	No	Yes
1057	No	No	No	No	No	No	No	No	No	No	No	No	No
1058	No	No	No	No	No	No	No	No	No	No	No	No	No
1059	No	No	No	No	No	No	No	No	No	No	No	No	No
1060	No	No	No	No	No	No	No	No	No	No	No	Yes	Yes
1061	No	No	No	No	No	No	No	No	No	No	No	Yes	Yes
1062	No	No	No	No	No	No	No	No	Yes	No	Yes	Yes	Yes
1063	No	No	No	No	No	No	No	No	Yes	No	No	No	Yes
1064	Yes	No	No	No	No	No	No	No	Yes	No	Yes	Yes	Yes
1065	No	No	No	No	No	No	No	No	No	No	No	No	No
1066	No	No	No	No	No	No	No	No	No	No	No	No	No
1067	No	No	No	No	No	No	No	No	No	No	No	No	No
1068	No	No	No	No	No	No	No	No	No	No	No	No	No
1069	No	No	No	No	No	No	No	No	No	No	No	No	No
1070	No	No	No	No	No	No	No	No	No	No	No	No	No
1071	No	No	No	No	No	No	No	No	No	No	No	No	No
1072	No	No	No	No	No	No	No	No	No	No	No	No	No
1073	No	No	No	No	No	No	No	No	No	No	No	No	No
1074	No	No	No	No	No	No	No	No	No	No	No	No	No
1075	No	No	No	No	No	No	No	No	No	No	No	No	No
1076	No	No	No	No	No	No	No	No	No	No	No	No	No
1077	No	No	No	No	Yes	No	No	No	No	No	No	No	Yes
1078	No	No	No	No	Yes	No	No	No	No	No	No	No	Yes
1079	No	No	No	No	Yes	No	No	No	No	No	No	No	Yes
1080	No	No	No	No	Yes	No	No	No	No	No	No	No	Yes
1081	No	No	No	No	Yes	No	No	No	No	No	No	No	Yes
1082	No	No	No	No	No	No	No	No	No	No	No	No	No
1083	No	No	No	No	Yes	No	No	No	No	No	Yes	Yes	Yes
1084	No	No	No	No	Yes	No	No	No	No	No	Yes	Yes	Yes
1085	No	No	No	No	No	No	No	No	No	No	No	Yes	Yes
1086	No	No	No	No	No	No	No	No	No	No	No	No	No
1087	No	No	No	No	No	No	No	No	No	No	No	No	No
1088	No	No	No	No	Yes	No	No	No	No	No	No	No	Yes
1089	No	No	No	No	No	No	No	No	No	No	No	No	No
1090	No	No	No	No	No	No	No	No	No	No	No	No	No
1091	No	No	No	No	No	No	No	No	No	No	No	No	No
1092	No	No	No	No	No	No	No	No	No	No	No	No	No
1093	No	No	No	No	No	No	No	No	Yes	No	No	Yes	Yes
1095	Yes	No	No	No	No	No	No	No	Yes	No	Yes	Yes	Yes
1096	No	No	No	No	No	No	No	No	No	No	No	No	No
1097	No	No	No	No	No	No	No	No	No	No	Yes	Yes	Yes
1098	No	No	No	No	No	No	No	No	No	No	No	No	No
1099	Yes	No	No	No	Yes	No	No	No	No	No	No	No	Yes
1100	Yes	No	No	No	No	No	No	No	No	No	No	No	Yes
1101	Yes	No	No	No	Yes	No	No	No	No	No	No	No	Yes
1102	No	No	No	No	No	No	No	No	No	No	No	No	No
1103	No	No	No	No	Yes	No	No	No	No	No	No	No	Yes
1104	No	No	No	No	Yes	No	No	No	No	No	No	No	Yes
1105	No	No	No	No	No	No	No	No	No	No	No	No	No
1106	No	No	No	No	No	No	No	No	No	No	No	No	No
1107	Yes	No	No	No	No	No	No	No	No	No	No	No	Yes
1108	Yes	No	No	No	Yes	No	No	No	No	No	No	No	Yes
1109	No	No	No	No	No	No	No	No	No	No	No	No	No
1110	No	No	No	No	No	No	No	No	No	No	No	No	No
1111	No	No	No	No	No	No	No	No	No	No	No	No	No
1112	No	No	No	No	No	No	No	No	No	No	No	No	No
1113	No	No	No	No	No	No	No	No	No	No	No	No	No
1114	No	No	No	No	No	No	No	No	No	No	No	No	No
1115	No	No	No	No	No	No	No	No	No	No	Yes	Yes	Yes
1116	No	No	No	No	No	No	No	No	No	Yes	Yes	Yes	Yes
1117	No	No	No	No	No	No	No	No	No	No	Yes	Yes	Yes
	No	No	No	No	No	No	No	No	No	No	No	No	No
	No	No	No	No	No	No	No	No	No	No	No	No	No

## Sheet: Patients with MAEs
No.	GA (weeks)	Length of stay (days)	Birth weight (kg)	Sex
1	39	73	2.85	Male
2	30	45	1.4	Male
3	32	16	1.68	Female
4	30	9	1.18	Female
5	31.57	14	1.31	Female
6	31.57	8	1.65	Male
7	32.29	1	1.42	Male
8	31	7	1.35	Female
9	40	43	3.24	Male
10	35	3	2.67	Male
11	35.14	2	2.3	Female
12	40	5	3.24	Female
13	40	8	2.57	Female
14	31	10	1.6	Male
15	40.14	3	3.3	Female
16	40	4	3.64	Female
17	34	6	0.9	Male
18	33	2	1.68	Male
19	40	2	2.54	Male
20	35	5	1.59	Male
21	40	23	3.74	Male
22	35	8	1.72	Male
23	40	4	3.91	Male
24	40	1	3.72	Female
25	27	15	1.2	Male
26	30	19	1.07	Female
27	40	5	2.68	Male
28	35	3	1.97	Female
29	36.71	2	2.48	Female
30	31	4	1.53	Male
31	36	3	2.62	Male
32	40	3	3.03	Female
33	36	3	2.73	Male
34	27	126	0.89	Male
35	39.43	124	3.14	Male
36	27.71	106	0.995	Male
37	28	88	1.13	Female
38	25	55	0.82	Male
39	29.14	46	1.45	Male
40	25	56	0.82	Male
41	38	64	2.19	Female
42	39.71	41	3.58	Male
43	39.57	20	3.66	Male
44	30.29	23	1.33	Male
45	29.43	25	3.29	Male
46	32	1	0.81	Male
47	38.57	5	1.99	Male
48	38.29	17	2.38	Female
49	38.43	0	3.33	Male
50	30	13	1.54	Female
51	37	9	1.73	Male
52	40.57	1	2.92	Male
53	32.71	5	1.75	Female
54	38.43	4	2.48	Female
55	30	25	1.36	Female
56	39.29	2	3.22	Male
57	37	3	2.99	Male
58	34	5	2.08	Male
59	30	4	1.405	Female
60	39	3	2.75	Male
61	26.71	6	0.81	Male
62	30.86	6	1.25	Male
63	27.29	4	0.895	Male
64	38.43	1	3.46	Female
65	39	1	1.87	Female
66	33.29	1	1.97	Female
67	33.29	1	1.74	Male
68	29	2	1.1	Male
69	39	2	3	Female
70	36.43	7	1.76	Male
71	40	1	3.12	Female
72	35.43	7	1.93	Female
73	27.14	5	0.99	Female
74	28.29	5	0.75	Female
75	35	3	1.88	Male
76	39	2	4.05	Female
77	40.57	3	3.53	Female
78	26	312	0.7	Female
79	40.14	203	2.3	Male
80	39	128	2.4	Female
81	25.86	96	0.99	Male
82	32	1	1.95	Female
83	35.43	49	3	Male
84	30	53	1.69	Male
85	35	52	2.65	Male
86	40	41	2.2	Female
87	29	31	0.88	Male
88	29	20	1.02	Female
89	32	1	1.26	Female
90	35	16	2.3	Female
91	39.29	4	3.4	Male
92	31	6	1.27	Female
93	31	6	1.42	Female
94	28	11	0.761	Male
95	28	11	1.13	Male
96	31	8	1.3	Male
97	39.86	3	3.165	Male
98	32	10	1.1	Male
99	38.86	4	2.9	Male
100	38	5	3.2	Male
101	37.86	5	2.8	Female
102	38	1	4.1	Male
103	39	4	3.16	Male
104	38	2	3	Male
105	32	3	1.95	Female
106	40	3	3.11	Male
107	39	1	3.34	Male
108	39.43	0	3.15	Male
109	28	134	0.69	Male
110	23	120	0.64	Female
111	27.71	3	2.91	Female
112	24	102	0.8	Male
113	36.71	1	3	Male
114	27.43	3	1.24	Female
115	30	66	2.78	Male
116	28	70	0.845	Female
117	26.43	60	0.92	Female
118	38.71	11	1.93	Male
119	37.43	55	2.43	Female
120	25.29	46	0.67	Female
121	30	134	1.145	Female
122	38.14	46	2.63	Male
123	28.29	41	1.34	Female
124	28	37	0.96	Female
125	40	30	2.96	Male
126	31	1	1.98	Male
127	39	18	3	Male
128	35	14	1.75	Male
129	36.71	13	1.7	Male
130	30	16	1.4	Male
131	40	15	2.26	Male
132	32	15	1.43	Male
133	28	15	1.23	Female
134	33	5	1.85	Male
135	28	8	0.92	Female
136	35	6	1.98	Female
137	26.43	13	0.92	Female
138	40	6	2.81	Male
139	40	4	4.3	Female
140	28	8	1.1	Male
141	36.71	0	2	Male
142	36.71	0	2.7	Male
143	35	3	2.2	Male
144	36.43	3	3	Male
145	28	2	1.1	Male
146	24.57	91	0.705	Male
147	24.57	96	0.78	Male
148	37	36	2.345	Female
149	40.14	16	3.13	Male
150	29.29	15	0.995	Male
151	29.29	14	1.1	Male
152	32	6	1.01	Female
153	32	3	1.68	Male
154	34	2	1.78	Male
155	37.86	5	2.55	Male
156	38	0	2.65	Male
157	36.71	0	1.96	Male

## Sheet: Nurses comitted MAEs
No.	Level of education	Overall nursing experience (years)	Experience at study site (years)
1	Diploma	1	1
2	Diploma	6	1
3	Adv. Dip. in Neonatology	19	13
4	Diploma	7	7
5	Adv. Dip. in Neonatology	8	8
6	Adv. Dip. in Neonatology	21	9
7	Adv. Dip. in Neonatology	13	10
8	Adv. Dip. in Neonatology	16	13
9	Diploma	5	1
10	Diploma	3	3
11	Adv. Dip. in Neonatology	8	8
12	Diploma	12	3
13	Adv. Dip. in Neonatology	23	18
14	Diploma	2	2
15	Diploma	3	3
16	Diploma	6	6
17	Diploma	9	2
18	Diploma	7	7
19	Diploma	3	3
20	Adv. Dip. in Neonatology	10	10
21	Diploma	7	3
22	Diploma	3	3
23	Adv. Dip. in Neonatology	10	0.17
24	Adv. Dip. in Neonatology	8	0.17
25	Diploma	7	7
26	Adv. Dip. in Neonatology	9	9
27	Adv. Dip. in Neonatology	12	3
28	Diploma	3	3
29	Diploma	16	3
30	Diploma	5	2
31	Adv. Dip. in Neonatology	8	8
32	Diploma	3	3
33	Adv. Dip. in Neonatology	11	11
34	Diploma	3	3
35	Adv. Dip. in Neonatology	13	8
36	Diploma	9	7
37	Diploma	13	4
38	Adv. Dip. in Neonatology	25	8
39	Adv. Dip. in Neonatology	18	11
40	Adv. Dip. in Neonatology	18	12
41	Adv. Dip. in Neonatology	14	7
42	Diploma	12	8
43	Adv. Dip. in Neonatology	23	21
44	Adv. Dip. in Neonatology	19	12
45	Adv. Dip. in Neonatology	24	22
46	Adv. Dip. in Neonatology	22	14
47	Diploma	16	16
48	Diploma	17	8
49	Adv. Dip. in Neonatology	24	16
50	Diploma	10	0.5
51	Adv. Dip. in Neonatology	25	17
52	Adv. Dip. in Neonatology	20	8
53	Adv. Dip. in Neonatology	17	6
54	Adv. Dip. in Neonatology	22	12
55	Adv. Dip. in Neonatology	24	20
56	Adv. Dip. in Neonatology	17	11
57	Adv. Dip. in Neonatology	12	6
58	Adv. Dip. in Neonatology	18	2
59	Adv. Dip. in Neonatology	22	21
60	Diploma	17	8
61	Diploma	21	8
62	Adv. Dip. in Neonatology	11	8
63	Adv. Dip. in Neonatology	14	8
64	Diploma	26	21
65	Adv. Dip. in Neonatology	9	6
66	Diploma	9	3
67	Adv. Dip. in Neonatology	4	4
68	Diploma	7	6
69	Diploma	3	3
70	Diploma	2	2
71	Adv. Dip. in Neonatology	18	4
72	Adv. Dip. in Neonatology	11	6
73	Diploma	2	2
74	Adv. Dip. in Neonatology	16	6
75	Adv. Dip. in Neonatology	12	6
76	Diploma	4	4
77	Diploma	2	2
78	Adv. Dip. in Neonatology	9	6
79	Diploma	16	6
80	Diploma	1.5	1.5
81	Adv. Dip. in Neonatology	10	1.5
82	Diploma	4	4
83	Diploma	2	2
84	Adv. Dip. in Neonatology	16	6
85	Diploma	3	3
86	Diploma	3	3
87	Diploma	6	6
88	Diploma	2	2
89	Adv. Dip. in Neonatology	12	6
90	Adv. Dip. in Neonatology	12	6
91	Diploma	4	4
92	Diploma	2	1.5
93	Diploma	3	3
94	Adv. Dip. in Neonatology	14	6
95	Adv. Dip. in Neonatology	10	5
96	Diploma	4	4
97	Adv. Dip. in Neonatology	7	4
98	Adv. Dip. in Neonatology	14	10
99	Adv. Dip. in Neonatology	14	10
100	Adv. Dip. in Neonatology	14	14
101	Adv. Dip. in Neonatology	17	17
102	Diploma	7	5
103	Adv. Dip. in Neonatology	11	8
104	Diploma	9	9
105	Diploma	8	8
106	Diploma	7	5
107	Adv. Dip. in Neonatology	14	6
108	Adv. Dip. in Neonatology	11	4
109	Adv. Dip. in Neonatology	14	4
110	Adv. Dip. in Neonatology	19	13
111	Diploma	5	0.25
112	Diploma	9	9
113	Diploma	2	2
114	Adv. Dip. in Neonatology	11	6
115	Diploma	8	8
116	Adv. Dip. in Neonatology	13	10
117	Adv. Dip. in Neonatology	9	9
118	Adv. Dip. in Neonatology	11	9
119	Diploma	23	16
120	Diploma	9	9
121	Diploma	2	0.17
122	Diploma	0.33	0.33
123	Adv. Dip. in Neonatology	10	10
124	Adv. Dip. in Neonatology	20	13
125	Adv. Dip. in Neonatology	14	14
126	Diploma	1	1
127	Adv. Dip. in Neonatology	14	14

## Sheet: Outcome
No.	Error Type	Gestational age (weeks)	Birth weight (kg)	Number of medications prescribed	Availability of protocol	Route of administration	Number of patients	Number of medications administered	Level of education	Working hours	Experience (years)	Interruption / Distraction	High alert medications	Average score for clinical impact	Average cost of errors
1	Wrong dose	29.29	1.1	1	No	Oral	2	7	Adv Dip in Neonatalogy	5.15	11	No	No	1.16667	0
2	Wrong drug-preparation	24.57	0.78	6	Yes	Intravenous	2	7	Adv Dip in Neonatalogy	4.52	11	Yes	No	3.66667	24.23
3	Wrong dose	24.57	0.78	6	No	Oral	2	7	Adv Dip in Neonatalogy	5.3	11	No	No	2.66667	40.73
4	Deteriorated drug	24.57	0.78	6	No	Oral	2	7	Adv Dip in Neonatalogy	5.3	11	No	No	3.16667	0
5	Omission	24.57	0.78	6	No	Oral	2	7	Adv Dip in Neonatalogy	5	11	No	No	3.83333	1.46
6	Wrong dose	24.57	0.705	3	No	Oral	1	3	Diploma	5.05	3	No	No	2.5	0
7	Wrong dose	24.57	0.705	3	No	Oral	1	3	Diploma	5.15	3	No	No	3	30.07
8	Wrong dose	29.29	0.995	3	No	Intravenous	1	3	Diploma	5.5	3	No	No	4.16667	99.23
9	Deteriorated drug	24.57	0.78	7	Yes	Intravenous	2	9	Diploma	5.18	3	No	No	6.16667	106.08
10	Wrong dose	24.57	0.78	7	Yes	Intravenous	2	9	Diploma	5.18	3	No	No	3.66667	47.73
11	Wrong drug-preparation	24.57	0.78	7	Yes	Intravenous	2	9	Diploma	5.18	3	No	No	3.66667	24.23
12	Deteriorated drug	24.57	0.78	7	No	Oral	2	9	Diploma	5.3	3	No	No	3.16667	0
13	Deteriorated drug	24.57	0.78	7	No	Oral	2	9	Diploma	5.3	3	No	No	3.66667	2.5
14	Deteriorated drug	29.29	0.995	3	No	Intravenous	1	3	Adv Dip in Neonatalogy	5.32	10	No	No	5.16667	24.23
15	Wrong dose	29.29	0.995	3	No	Intravenous	1	3	Adv Dip in Neonatalogy	5.32	10	No	No	4.16667	99.23
16	Wrong time	29.29	0.995	3	No	Oral	1	3	Adv Dip in Neonatalogy	6.1	10	No	No	2.33333	0
17	Wrong dose	29.29	0.995	3	No	Oral	1	3	Adv Dip in Neonatalogy	6.1	10	No	No	1.16667	0
18	Wrong dose	29.29	1.1	2	No	Oral	2	2	Diploma	5.3	3	No	No	1.16667	0
19	Wrong dose	37	2.345	2	No	Oral	1	2	Diploma	5.26	3	No	No	3.33333	4.96
20	Omission	29.29	1.1	2	No	Oral	2	8	Diploma	5	3	No	No	3	0
21	Wrong drug-preparation	29.29	1.1	2	Yes	Intravenous	2	8	Diploma	5.1	3	No	No	3	3.5
22	Wrong dose	37	2.345	2	No	Oral	1	2	Adv Dip in Neonatalogy	4.55	11	No	No	1.5	0
23	Deteriorated drug	29.29	0.995	2	No	Intravenous	1	2	Diploma	4.15	3	No	No	5.16667	24.23
24	Wrong dose	29.29	0.995	2	No	Intravenous	1	2	Diploma	4.15	3	No	No	4.16667	99.23
25	Wrong dose	24.57	0.78	6	Yes	Intravenous	2	8	Diploma	5.4	3	No	No	3.33333	44.23
26	Wrong drug-preparation	24.57	0.78	6	Yes	Intravenous	2	8	Diploma	5.4	3	No	No	3.66667	24.23
27	Wrong dose	24.57	0.78	6	No	Oral	2	8	Diploma	5.4	3	No	No	3	30.07
28	Deteriorated drug	24.57	0.78	6	No	Oral	2	8	Diploma	5.4	3	No	No	3.16667	0
29	Omission	24.57	0.78	6	No	Oral	2	8	Diploma	5	3	No	No	3.83333	1.46
30	Incompatibility	34	1.78	2	No	Intravenous	1	2	Adv Dip in Neonatalogy	4.15	0.17	Yes	No	5	42.92
31	Wrong drug-preparation	34	1.78	2	No	Intravenous	1	2	Adv Dip in Neonatalogy	4.15	0.17	Yes	No	1.83333	0
32	Incompatibility	34	1.78	2	Yes	Intravenous	1	2	Adv Dip in Neonatalogy	5.15	0.17	Yes	No	5	42.92
33	Wrong drug-preparation	34	1.78	2	Yes	Intravenous	1	2	Adv Dip in Neonatalogy	5.15	0.17	Yes	No	2.5	3.5
34	Wrong rate of administration	34	1.78	2	Yes	Intravenous	1	2	Adv Dip in Neonatalogy	5.15	0.17	Yes	No	3.33333	27.15
35	Omission	29.29	1.1	1	No	Oral	2	8	Diploma	5	3	Yes	No	3	0
36	Omission	24.57	0.78	7	Yes	Intravenous	2	8	Diploma	5	3	Yes	No	6.83333	54.42
37	Deteriorated drug	24.57	0.78	7	No	Oral	2	8	Diploma	5.3	3	Yes	No	3.16667	0
38	Deteriorated drug	24.57	0.78	7	No	Oral	2	8	Diploma	5.3	3	Yes	No	3.66667	2.5
39	Wrong dose	24.57	0.78	7	No	Oral	2	8	Diploma	5.3	3	Yes	No	4.83333	50.69
40	Wrong dose	24.57	0.705	4	No	Oral	1	4	Diploma	5.35	3	No	No	2.66667	40.73
41	Deteriorated drug	24.57	0.705	4	No	Oral	1	4	Diploma	5.35	3	No	No	3.16667	0
42	Wrong dose	24.57	0.705	4	No	Oral	1	4	Diploma	5.35	3	No	No	2.5	0
43	Wrong dose	37	2.345	2	No	Oral	2	3	Diploma	5.23	3	Yes	No	3.33333	4.96
44	Deteriorated drug	24.57	0.78	7	Yes	Intravenous	2	8	Diploma	5.45	3	Yes	No	6.16667	106.08
45	Wrong drug-preparation	24.57	0.78	7	Yes	Intravenous	2	8	Diploma	5.45	3	Yes	No	3.66667	24.23
46	Wrong dose	24.57	0.78	7	No	Oral	2	8	Diploma	5.43	3	No	No	3	30.07
47	Wrong dose	24.57	0.78	7	No	Oral	2	8	Diploma	5.43	3	No	No	4	29.63
48	Deteriorated drug	24.57	0.78	7	No	Oral	2	8	Diploma	5.43	3	No	No	3.16667	0
49	Wrong dose	24.57	0.78	7	No	Oral	2	8	Diploma	5.43	3	No	No	2.5	0
50	Deteriorated drug	24.57	0.78	7	No	Oral	2	8	Diploma	5.43	3	No	No	3.66667	2.5
51	Wrong rate of administration	34	1.78	4	Yes	Intravenous	2	6	Adv Dip in Neonatalogy	4.26	8	No	No	6.16667	60.56
52	Incompatibility	34	1.78	4	Yes	Intravenous	2	6	Adv Dip in Neonatalogy	4.26	8	No	No	4.66667	22.19
53	Wrong drug-preparation	34	1.78	4	Yes	Intravenous	2	6	Adv Dip in Neonatalogy	4.26	8	No	No	2.5	3.5
54	Wrong rate of administration	34	1.78	4	Yes	Intravenous	2	6	Adv Dip in Neonatalogy	4.26	8	No	No	3.33333	27.15
55	Incompatibility	34	1.78	4	No	Intravenous	2	6	Adv Dip in Neonatalogy	5	8	Yes	No	4.66667	22.19
56	Incompatibility	34	1.78	4	No	Intravenous	2	6	Adv Dip in Neonatalogy	5	8	Yes	Yes	4.66667	22.19
57	Omission	40.14	3.13	2	No	Oral	2	2	Diploma	5	7	No	No	5	173.65
58	Wrong dose	40.14	3.13	2	No	Oral	2	2	Diploma	5.4	7	No	No	2.83333	40.73
59	Wrong drug-preparation	24.57	0.78	6	Yes	Intravenous	2	6	Diploma	5	7	No	No	3.66667	24.23
60	Wrong dose	24.57	0.78	6	No	Oral	2	6	Diploma	5.15	7	No	No	2.66667	40.73
61	Deteriorated drug	24.57	0.78	6	No	Oral	2	6	Diploma	5.15	7	No	No	3.16667	0
62	Wrong dose	32	1.68	1	Yes	Intravenous	2	3	Diploma	5.24	3	Yes	No	2.83333	0
63	Wrong rate of administration	37.86	2.55	2	Yes	Intravenous	1	2	Diploma	4.55	7	No	No	5.66667	35.6
64	Wrong rate of administration	37.86	2.55	2	Yes	Intravenous	1	2	Diploma	11.55	7	No	No	6.33333	57.06
65	Wrong drug-preparation	29.29	1.1	1	Yes	Intravenous	2	4	Adv Dip in Neonatalogy	5.58	8	No	No	3	3.5
66	Wrong drug-preparation	24.57	0.78	3	Yes	Intravenous	2	4	Adv Dip in Neonatalogy	6.1	8	No	No	3.66667	24.23
67	Deteriorated drug	24.57	0.78	3	No	Oral	2	4	Adv Dip in Neonatalogy	6.1	8	No	No	3.66667	2.5
68	Wrong dose	32	1.01	2	No	Oral	2	2	Adv Dip in Neonatalogy	13.2	3	No	No	1.16667	0
69	Wrong time	29.29	0.995	3	Yes	Intravenous	2	3	Diploma	7.3	2	No	No	6.5	57.92
70	Wrong time	29.29	0.995	2	No	Oral	2	2	Diploma	7.3	2	No	No	2.33333	0
71	Wrong dose	40.14	3.13	1	No	Oral	2	1	Diploma	3.3	3	No	No	1.5	0
72	Omission	29.29	1.1	1	Yes	Intravenous	2	4	Diploma	6	7	No	No	6.83333	54.42
73	Omission	24.57	0.78	3	Yes	Intravenous	2	4	Diploma	6	7	No	No	6.83333	54.42
74	Omission	24.57	0.78	3	No	Oral	2	4	Diploma	6	7	No	No	6.66667	188.15
75	Wrong dose	29.29	0.995	3	Yes	Intravenous	2	4	Diploma	6.2	3	No	No	5.33333	99.23
76	Wrong time	29.29	1.1	1	Yes	Intravenous	2	4	Adv Dip in Neonatalogy	4.4	0.17	No	No	3	15
77	Deteriorated drug	24.57	0.78	3	Yes	Intravenous	2	4	Adv Dip in Neonatalogy	4.4	0.17	No	No	6.16667	106.08
78	Wrong time	24.57	0.78	3	Yes	Intravenous	2	4	Adv Dip in Neonatalogy	4.4	0.17	No	No	3.66667	15
79	Wrong drug-preparation	24.57	0.78	3	Yes	Intravenous	2	4	Adv Dip in Neonatalogy	4.4	0.17	No	No	3.66667	24.23
80	Deteriorated drug	24.57	0.78	3	No	Oral	2	4	Adv Dip in Neonatalogy	4.4	0.17	No	No	3.66667	2.5
81	Wrong time	24.57	0.78	3	No	Oral	2	4	Adv Dip in Neonatalogy	4.4	0.17	No	No	4.16667	22.5
82	Wrong dose	24.57	0.78	3	No	Oral	2	4	Adv Dip in Neonatalogy	4.4	0.17	No	No	4.83333	50.69
83	Wrong rate of administration	38	2.65	1	Yes	Intravenous	1	1	Diploma	4.3	3	No	No	5.66667	35.6
84	Deteriorated drug	29.29	0.995	3	Yes	Intravenous	2	2	Diploma	6.43	7	No	No	7.33333	94.26
85	Omission	29.29	0.995	3	No	Oral	2	2	Diploma	6	7	No	No	3	0
86	Wrong dose	29.29	1.1	1	Yes	Intravenous	2	4	Adv Dip in Neonatalogy	5.01	9	No	No	2.83333	0
87	Deteriorated drug	24.57	0.78	3	No	Oral	2	4	Adv Dip in Neonatalogy	6.3	9	No	No	3.66667	2.5
88	Wrong dose	36.71	1.96	3	No	Oral	2	5	Adv Dip in Neonatalogy	11.3	11	No	No	3.33333	4.96
89	Wrong dose	36.71	1.96	3	No	Oral	2	5	Adv Dip in Neonatalogy	13.07	11	No	No	4.66667	84.78
90	Wrong drug-preparation	36.71	1.96	3	No	Oral	2	5	Adv Dip in Neonatalogy	13.07	11	No	No	3.83333	180.73
91	Deteriorated drug	37.86	2.55	2	Yes	Intravenous	2	5	Adv Dip in Neonatalogy	12.51	11	No	No	4	32.57
92	Wrong dose	37.86	2.55	2	No	Oral	2	5	Adv Dip in Neonatalogy	13.16	11	No	No	1.33333	0
93	Deteriorated drug	24.57	0.78	7	No	Oral	2	8	Diploma	5.3	3	Yes	No	3.66667	2.5
94	Wrong drug-preparation	29.29	0.995	2	No	Intravenous	1	2	Adv Dip in Neonatalogy	5.36	8	No	No	3.16667	0
95	Wrong rate of administration	29.29	0.995	2	No	Intravenous	1	2	Adv Dip in Neonatalogy	5.36	8	No	No	4.5	0
96	Wrong drug-preparation	29.29	0.995	2	No	Intravenous	2	6	Adv Dip in Neonatalogy	5.32	8	No	No	3.16667	0
97	Wrong rate of administration	29.29	0.995	2	No	Intravenous	2	6	Adv Dip in Neonatalogy	5.32	8	No	No	4.5	0
98	Wrong dose	29.29	0.995	3	No	Oral	2	2	Diploma	3.5	7	No	No	3.5	22.19
99	Wrong rate of administration	32	0.81	2	Yes	Intravenous	4	3	Adv Dip in Neonatalogy	5.3	6	No	No	6.33333	35.6
100	Wrong time	30.29	1.33	2	No	Oral	4	4	Diploma	6.11	2	No	No	2.66667	0
101	Wrong time	30.29	1.33	2	No	Oral	4	4	Diploma	6.11	2	No	No	2.83333	22.19
102	Deteriorated drug	25	0.82	1	Yes	Intravenous	4	2	Diploma	5.52	3	Yes	No	6.16667	107.13
103	Wrong dose	25	0.82	1	Yes	Intravenous	4	2	Diploma	5.52	3	Yes	No	6.83333	237.47
104	Wrong rate of administration	25	0.82	1	Yes	Intravenous	4	2	Diploma	5.52	3	Yes	No	4.16667	27.15
105	Wrong dose	29.43	3.29	2	Yes	Intravenous	4	8	Adv Dip in Neonatalogy	5.29	4	No	No	3.5	44.23
106	Wrong time	29.43	3.29	2	Yes	Intravenous	4	8	Adv Dip in Neonatalogy	6.06	4	No	No	4.16667	25.37
107	Wrong drug-preparation	29.43	3.29	2	Yes	Intravenous	4	8	Adv Dip in Neonatalogy	6.06	4	No	No	2.66667	3.5
108	Wrong drug-preparation	39.71	3.58	4	Yes	Intravenous	4	8	Adv Dip in Neonatalogy	5.44	4	No	No	2.66667	3.5
109	Omission	39.71	3.58	4	No	Oral	4	8	Adv Dip in Neonatalogy	5	4	No	No	7.33333	208.61
110	Wrong dose	28	1.13	2	No	Oral	4	8	Adv Dip in Neonatalogy	5.22	4	No	No	2.83333	22.19
111	Wrong time	39.43	3.14	1	No	Oral	8	1	Diploma	6.34	1.5	Yes	No	2.83333	0
112	Deteriorated drug	29.43	3.29	2	Yes	Intravenous	4	7	Adv Dip in Neonatalogy	6.3	1.5	No	No	3.66667	25
113	Wrong time	29.43	3.29	2	Yes	Intravenous	4	7	Adv Dip in Neonatalogy	6.3	1.5	No	No	4.16667	25.37
114	Wrong dose	29.43	3.29	2	Yes	Intravenous	4	7	Adv Dip in Neonatalogy	5.26	1.5	No	No	3.5	44.23
115	Deteriorated drug	39.71	3.58	4	Yes	Intravenous	4	7	Adv Dip in Neonatalogy	5.11	1.5	No	No	3.66667	25
116	Wrong time	27	0.89	1	Yes	Oral	4	2	Diploma	12.51	4	No	Yes	3.33333	22.19
117	Incompatibility	38.43	3.33	2	Yes	Intravenous	4	3	Adv Dip in Neonatalogy	5.2	6	Yes	No	4	15
118	Wrong time	38.43	3.33	2	Yes	Intravenous	4	3	Adv Dip in Neonatalogy	5.2	6	Yes	No	4.16667	18.5
119	Incompatibility	38.43	3.33	2	Yes	Intravenous	4	3	Adv Dip in Neonatalogy	6	6	No	No	4	15
120	Wrong time	38.43	3.33	2	Yes	Intravenous	4	3	Adv Dip in Neonatalogy	6	6	No	No	3.66667	18.5
121	Wrong drug-preparation	38.57	1.99	1	Yes	Intravenous	4	5	Diploma	5.11	4	No	No	3.83333	170.73
122	Wrong time	38.29	2.38	2	Yes	Intravenous	4	4	Diploma	6.02	2	No	No	4.5	25.37
123	Wrong rate of administration	38.29	2.38	2	Yes	Intravenous	4	4	Diploma	6.02	2	No	No	6.16667	35.6
124	Wrong drug-preparation	38.29	2.38	2	Yes	Intravenous	4	4	Diploma	5.07	2	No	No	2.66667	3.5
125	Wrong rate of administration	29.43	3.29	3	Yes	Intravenous	4	7	Diploma	5.1	2	Yes	No	3.16667	0
126	Wrong drug-preparation	29.43	3.29	3	Yes	Intravenous	4	7	Diploma	5.1	2	Yes	No	2.66667	3.5
127	Wrong time	29.43	3.29	3	Yes	Intravenous	4	7	Diploma	6.32	2	Yes	No	4.16667	25.37
128	Wrong time	39.71	3.58	4	Yes	Intravenous	4	7	Diploma	6.55	2	No	No	4.16667	25.37
129	Wrong drug-preparation	39.71	3.58	4	Yes	Intravenous	4	7	Diploma	5.26	2	No	No	2.66667	3.5
130	Wrong dose	27	0.89	1	Yes	Oral	4	1	Adv Dip in Neonatalogy	10.22	6	Yes	Yes	2.5	0
131	Wrong dose	39.43	3.14	2	No	Oral	4	2	Diploma	3.01	3	No	No	1.5	0
132	Wrong drug-preparation	39.71	3.58	1	Yes	Intravenous	3	1	Adv Dip in Neonatalogy	12.5	6	No	No	2.66667	3.5
133	Wrong drug	29.14	1.45	2	Yes	Intravenous	4	3	Diploma	6.21	4	No	No	3.16667	3.79
134	Wrong dose	38.29	2.38	1	Yes	Intravenous	4	5	Diploma	4.25	4	No	No	5.5	24.23
135	Wrong drug-preparation	38.29	2.38	1	Yes	Intravenous	4	5	Diploma	4.25	4	No	No	2.5	3.5
136	Wrong dose	38.57	1.99	1	Yes	Intravenous	4	5	Diploma	5.57	4	No	No	5	24.23
137	Wrong drug-preparation	38.57	1.99	1	Yes	Intravenous	4	5	Diploma	5.57	4	No	No	2.5	3.5
138	Wrong dose	29.14	1.45	3	No	Oral	4	5	Diploma	4.38	4	No	No	3.5	22.19
139	Wrong dose	29.14	1.45	3	Yes	Intravenous	4	5	Diploma	4.35	4	No	No	4.33333	44.23
140	Wrong drug-preparation	29.14	1.45	3	Yes	Intravenous	4	5	Diploma	4.35	4	No	No	2.83333	24.23
141	Wrong dose	28	1.13	2	No	Oral	8	6	Diploma	4.19	2	No	No	2.5	0
142	Wrong drug-preparation	29.43	3.29	2	Yes	Intravenous	8	6	Diploma	4.27	2	No	No	2.66667	3.5
143	Deteriorated drug	27	0.89	1	Yes	Oral	3	1	Adv Dip in Neonatalogy	5.27	4	No	Yes	2.66667	0
144	Wrong rate of administration	40.57	2.92	2	Yes	Intravenous	4	4	Adv Dip in Neonatalogy	4.38	6	Yes	No	5.66667	35.6
145	Wrong dose	40.57	2.92	2	Yes	Intravenous	4	4	Adv Dip in Neonatalogy	5.1	6	No	Yes	2.83333	2.66
146	Wrong rate of administration	40.57	2.92	2	Yes	Intravenous	4	4	Adv Dip in Neonatalogy	5.1	6	No	Yes	4.83333	0
147	Wrong dose	28	1.13	2	Yes	Oral	4	2	Diploma	4.41	4	Yes	No	2.5	0
148	Wrong dose	28	1.13	2	No	Oral	4	2	Diploma	4.41	4	Yes	No	2.5	0
149	Wrong drug-preparation	39.57	3.66	1	Yes	Intravenous	15	1	Adv Dip in Neonatalogy	4.48	1.5	Yes	No	3.5	24.23
150	Wrong dose	29.14	1.45	1	Yes	Intravenous	4	4	Adv Dip in Neonatalogy	5.2	6	No	No	3.33333	44.23
151	Wrong drug-preparation	29.14	1.45	1	Yes	Intravenous	4	4	Adv Dip in Neonatalogy	5.2	6	No	No	2.83333	24.23
152	Wrong rate of administration	29.14	1.45	1	Yes	Intravenous	4	4	Adv Dip in Neonatalogy	5.2	6	No	No	2	0
153	Wrong rate of administration	32.71	1.75	1	Yes	Intravenous	4	4	Adv Dip in Neonatalogy	5.17	6	No	No	6.16667	35.6
154	Wrong rate of administration	30	1.36	1	Yes	Intravenous	2	2	Adv Dip in Neonatalogy	5.26	5	No	No	6.16667	35.6
155	Wrong time	32.71	1.75	1	Yes	Intravenous	3	3	Diploma	6.2	5	No	No	4.5	25.37
156	Wrong rate of administration	32.71	1.75	1	Yes	Intravenous	3	3	Diploma	6.2	5	No	No	6.16667	35.6
157	Wrong time	39.43	3.14	2	No	Oral	13	7	Diploma	6.16	1.5	Yes	No	2.83333	0
158	Wrong dose	39.43	3.14	2	No	Oral	13	7	Diploma	6.16	1.5	Yes	No	5.33333	35.6
159	Wrong time	39.43	3.14	2	Yes	Intravenous	13	7	Diploma	6.16	1.5	No	No	3.16667	18.5
160	Wrong dose	39.43	3.14	2	Yes	Intravenous	13	7	Diploma	6.16	1.5	No	No	3.83333	44.23
161	Wrong drug-preparation	39.43	3.14	2	Yes	Intravenous	13	7	Diploma	6.16	1.5	No	No	2.16667	0
162	Deteriorated drug	38.29	2.38	2	No	Oral	3	3	Diploma	6.17	5	Yes	No	3	0
163	Wrong time	38.29	2.38	2	No	Oral	3	3	Diploma	6.17	5	Yes	No	4	25.69
164	Wrong time	38.29	2.38	2	No	Oral	3	3	Diploma	6.17	5	Yes	No	4	25.69
165	Wrong time	30.29	1.33	1	No	Oral	13	7	Diploma	6.23	1.5	No	No	2.83333	22.19
166	Omission	39.71	3.58	3	No	Oral	13	7	Diploma	5	1.5	No	No	7.33333	208.61
167	Incompatibility	39.29	3.22	2	Yes	Intravenous	3	4	Diploma	5.3	6	No	No	4	15
168	Incompatibility	39.29	3.22	2	Yes	Intravenous	3	4	Diploma	4.54	6	Yes	No	4	15
169	Incompatibility	32.71	1.75	2	Yes	Intravenous	7	2	Adv Dip in Neonatalogy	5.16	5	No	No	4.33333	15
170	Wrong rate of administration	32.71	1.75	2	Yes	Intravenous	7	2	Adv Dip in Neonatalogy	5.16	5	No	No	6.16667	35.6
171	Wrong drug-preparation	39.43	3.14	2	Yes	Intravenous	2	5	Adv Dip in Neonatalogy	5.34	6	No	No	2.16667	0
172	Incompatibility	32.71	1.75	2	Yes	Intravenous	7	2	Adv Dip in Neonatalogy	5.16	5	No	No	4.33333	15
173	Incompatibility	30	1.36	2	Yes	Intravenous	4	5	Adv Dip in Neonatalogy	5.58	6	Yes	No	4.33333	15
174	Wrong drug-preparation	30	1.36	2	Yes	Intravenous	4	5	Adv Dip in Neonatalogy	5.58	6	Yes	No	2.5	3.5
175	Wrong rate of administration	30	1.36	2	Yes	Intravenous	4	5	Adv Dip in Neonatalogy	5.58	6	Yes	No	3.66667	0
176	Incompatibility	30	1.36	2	Yes	Intravenous	4	5	Adv Dip in Neonatalogy	4.46	6	Yes	No	4.33333	15
177	Incompatibility	37	2.99	2	Yes	Intravenous	4	5	Adv Dip in Neonatalogy	4.25	6	Yes	No	4	15
178	Wrong rate of administration	37	2.99	2	Yes	Intravenous	4	5	Adv Dip in Neonatalogy	4.25	6	Yes	No	5.66667	35.6
179	Incompatibility	37	2.99	2	Yes	Intravenous	4	5	Adv Dip in Neonatalogy	4.26	6	Yes	No	4	15
180	Wrong dose	37	2.99	2	Yes	Intravenous	4	5	Adv Dip in Neonatalogy	4.26	6	Yes	No	3.83333	44.23
181	Incompatibility	28	1.13	3	Yes	Intravenous	4	3	Diploma	5.55	4	Yes	No	4.33333	24.23
182	Wrong drug-preparation	28	1.13	3	Yes	Intravenous	4	3	Diploma	5.55	4	Yes	No	3.5	24.23
183	Wrong dose	28	1.13	3	Yes	Intravenous	4	6	Adv Dip in Neonatalogy	4.15	4	Yes	No	3.66667	24.23
184	Wrong drug-preparation	28	1.13	3	Yes	Intravenous	4	6	Adv Dip in Neonatalogy	4.15	4	Yes	No	3.5	24.23
185	Wrong dose	28	1.13	3	No	Oral	4	6	Adv Dip in Neonatalogy	5.28	4	No	No	2.5	0
186	Wrong dose	30	1.36	2	Yes	Intravenous	4	2	Diploma	4.21	2	No	No	5.33333	56.05
187	Wrong drug-preparation	30	1.36	2	Yes	Intravenous	4	2	Diploma	4.21	2	No	No	2.5	3.5
188	Wrong rate of administration	30	1.36	2	Yes	Intravenous	4	2	Diploma	4.21	2	No	No	3.66667	0
189	Incompatibility	37	2.99	2	Yes	Intravenous	4	6	Adv Dip in Neonatalogy	5.45	4	No	No	4	15
190	Incompatibility	37	2.99	2	Yes	Intravenous	4	6	Adv Dip in Neonatalogy	4.5	4	Yes	No	4	15
191	Wrong dose	37	2.99	2	Yes	Intravenous	4	6	Adv Dip in Neonatalogy	4.5	4	Yes	No	4.66667	64.23
192	Wrong dose	39.71	3.58	3	No	Oral	2	6	Adv Dip in Neonatalogy	4.09	6	No	No	2.33333	0
193	Deteriorated drug	39.71	3.58	3	No	Oral	2	6	Adv Dip in Neonatalogy	4.09	6	No	No	3.83333	20.73
194	Omission	39.71	3.58	3	No	Oral	2	6	Adv Dip in Neonatalogy	5	6	No	No	7.33333	208.61
195	Deteriorated drug	30	1.36	2	Yes	Intravenous	4	5	Diploma	5.2	4	No	No	4	3.5
196	Wrong drug-preparation	30	1.36	2	Yes	Intravenous	4	5	Diploma	5.2	4	No	No	2.5	3.5
197	Wrong rate of administration	30	1.36	2	Yes	Intravenous	4	5	Diploma	5.2	4	No	No	3.66667	0
198	Incompatibility	37	2.99	2	Yes	Intravenous	4	5	Diploma	6.56	4	Yes	No	4	15
199	Wrong time	37	2.99	2	Yes	Intravenous	4	5	Diploma	6.56	4	Yes	No	4.16667	18.5
200	Incompatibility	37	2.99	2	Yes	Intravenous	4	5	Diploma	5.52	4	Yes	No	4	15
201	Wrong time	39.43	3.14	1	No	Oral	13	8	Diploma	6.01	1.5	No	No	2.83333	0
202	Deteriorated drug	39.71	3.58	3	No	Oral	13	8	Diploma	6.41	1.5	No	No	3.83333	20.73
203	Wrong time	39.71	3.58	3	No	Oral	13	8	Diploma	6.41	1.5	No	No	5.16667	25.69
204	Omission	39.71	3.58	3	No	Oral	13	8	Diploma	5	1.5	No	No	3.83333	1.46
205	Deteriorated drug	39.71	3.58	3	No	Oral	13	8	Diploma	6.52	1.5	No	No	3.83333	20.73
206	Wrong time	39.71	3.58	3	No	Oral	13	8	Diploma	6.52	1.5	No	No	2.83333	0
207	Wrong time	39.71	3.58	3	No	Oral	13	8	Diploma	6.43	1.5	No	No	5.16667	25.69
208	Wrong dose	34	2.08	2	Yes	Intravenous	4	3	Diploma	5.41	3	No	No	3.16667	0
209	Wrong rate of administration	34	2.08	2	Yes	Intravenous	4	3	Diploma	5.41	3	No	No	3.33333	0
210	Extra dose	39.43	3.14	1	No	Oral	13	8	Diploma	6.01	1.5	No	No	6.33333	129.78
211	Wrong time	39.43	3.14	1	No	Oral	13	8	Diploma	6.01	1.5	No	No	5.5	29.19
212	Wrong time	38.29	2.38	2	No	Oral	13	8	Diploma	6.1	1.5	No	No	4	25.69
213	Wrong time	38.29	2.38	2	No	Oral	13	8	Diploma	6.1	1.5	No	No	4	25.69
214	Wrong time	37	1.73	2	Yes	Intravenous	14	2	Diploma	6.3	3	Yes	No	2.16667	0
215	Incompatibility	39	2.75	2	Yes	Intravenous	5	5	Adv Dip in Neonatalogy	10.43	6	Yes	No	4	15
216	Wrong rate of administration	39	2.75	2	Yes	Intravenous	5	5	Adv Dip in Neonatalogy	10.43	6	Yes	No	5.66667	35.6
217	Incompatibility	39	2.75	2	Yes	Intravenous	5	5	Adv Dip in Neonatalogy	10.43	6	Yes	No	4	15
218	Incompatibility	30	1.405	3	Yes	Intravenous	5	5	Adv Dip in Neonatalogy	11	6	No	No	4.33333	15
219	Wrong rate of administration	30	1.405	3	Yes	Intravenous	5	5	Adv Dip in Neonatalogy	11	6	No	No	6.16667	35.6
220	Incompatibility	30	1.405	3	Yes	Intravenous	5	5	Adv Dip in Neonatalogy	11.01	6	No	No	4.33333	15
221	Wrong time	30	1.405	3	Yes	Intravenous	5	5	Adv Dip in Neonatalogy	11.01	6	No	No	4	3.5
222	Deteriorated drug	30	1.405	3	No	Oral	5	5	Adv Dip in Neonatalogy	11.03	6	Yes	No	3.66667	20.73
223	Wrong time	30	1.405	3	No	Oral	5	5	Adv Dip in Neonatalogy	11.03	6	Yes	No	2.83333	22.19
224	Wrong drug-preparation	34	2.08	1	Yes	Intravenous	4	2	Diploma	10.25	6	No	No	3.66667	24.23
225	Wrong drug-preparation	29.43	3.29	1	Yes	Intravenous	3	4	Diploma	10.5	6	No	No	2.16667	0
226	Wrong dose	39.43	3.14	2	No	Oral	3	4	Diploma	10.55	6	No	No	3	22.19
227	Wrong time	30	1.54	1	Yes	Intravenous	3	4	Diploma	10.41	6	Yes	No	3.33333	15
228	Wrong dose	30	1.54	1	Yes	Intravenous	3	4	Diploma	10.41	6	Yes	No	3.66667	47.73
229	Wrong drug-preparation	30	1.54	1	Yes	Intravenous	3	4	Diploma	10.41	6	Yes	No	3.66667	24.23
230	Wrong dose	28	1.13	1	Yes	Intravenous	4	2	Adv Dip in Neonatalogy	10.3	4	No	No	4.83333	41.01
231	Wrong drug-preparation	28	1.13	1	Yes	Intravenous	4	2	Adv Dip in Neonatalogy	10.3	4	No	No	3.83333	24.23
232	Deteriorated drug	25	0.82	1	No	Oral	4	2	Adv Dip in Neonatalogy	10.31	4	No	No	3.83333	20.73
233	Wrong dose	25	0.82	1	No	Oral	4	2	Adv Dip in Neonatalogy	10.31	4	No	No	3.5	22.19
234	Wrong dose	39.43	3.14	2	No	Oral	19	4	Diploma	10.47	2	No	No	4	20.73
235	Wrong time	39.43	3.14	1	No	Oral	19	4	Diploma	10.47	2	No	No	2.83333	0
236	Wrong time	38	2.19	1	Yes	Intravenous	19	4	Diploma	11.53	2	No	No	2.16667	0
237	Wrong dose	38	2.19	1	Yes	Intravenous	19	4	Diploma	11.53	2	No	No	3.83333	44.23
238	Incompatibility	39	2.75	2	Yes	Intravenous	4	5	Diploma	11.1	6	No	No	4	15
239	Wrong time	39	2.75	2	Yes	Intravenous	4	5	Diploma	11.1	6	No	No	4.16667	18.5
240	Wrong rate of administration	39	2.75	2	Yes	Intravenous	4	5	Diploma	11.1	6	No	No	5.66667	35.6
241	Incompatibility	39	2.75	2	Yes	Intravenous	4	5	Diploma	11.11	6	No	No	4	15
242	Wrong time	39	2.75	2	Yes	Intravenous	4	5	Diploma	11.11	6	No	No	3.66667	18.5
243	Wrong time	30	1.405	2	Yes	Intravenous	4	5	Diploma	11.05	6	No	No	4	3.5
244	Wrong rate of administration	30	1.405	2	Yes	Intravenous	4	5	Diploma	11.05	6	No	No	6.16667	35.6
245	Omission	30	1.405	2	No	Oral	4	5	Diploma	10	6	No	No	6.16667	187.61
246	Omission	30	1.36	1	No	Oral	4	5	Diploma	12	6	No	No	3	0
247	Deteriorated drug	25	0.82	1	No	Oral	5	1	Adv Dip in Neonatalogy	8.45	4	No	No	3.83333	20.73
248	Wrong time	25	0.82	1	No	Oral	5	1	Adv Dip in Neonatalogy	8.45	4	No	No	3.5	22.19
249	Wrong time	39.43	3.14	1	No	Oral	16	3	Diploma	9.48	2	No	No	2.83333	0
250	Incompatibility	38.43	3.46	2	Yes	Intravenous	4	2	Adv Dip in Neonatalogy	9.18	6	No	No	4	15
251	Incompatibility	38.43	3.46	2	Yes	Intravenous	4	2	Adv Dip in Neonatalogy	10.16	6	No	No	4	15
252	Wrong dose	38.43	3.46	2	Yes	Intravenous	4	2	Adv Dip in Neonatalogy	10.16	6	No	No	4.66667	47.73
253	Wrong dose	39.43	3.14	2	No	Oral	19	2	Adv Dip in Neonatalogy	10.49	1.5	No	No	4	20.73
254	Wrong dose	39.43	3.14	2	No	Oral	19	2	Adv Dip in Neonatalogy	10.49	1.5	No	No	3	22.19
255	Incompatibility	27.29	0.895	3	Yes	Intravenous	4	4	Adv Dip in Neonatalogy	10.49	4	No	No	4.16667	15
256	Incompatibility	27.29	0.895	3	Yes	Intravenous	4	4	Adv Dip in Neonatalogy	11.3	4	No	No	4.16667	15
257	Wrong dose	27.29	0.895	3	Yes	Intravenous	4	4	Adv Dip in Neonatalogy	11.3	4	No	No	3.5	44.23
258	Wrong dose	27.29	0.895	3	No	Oral	4	4	Adv Dip in Neonatalogy	10.4	4	No	No	3.5	53.5
259	Wrong time	38	2.19	1	Yes	Intravenous	10	6	Adv Dip in Neonatalogy	6.04	6	No	No	2.16667	0
260	Wrong drug-preparation	38	2.19	1	Yes	Intravenous	10	6	Adv Dip in Neonatalogy	6.04	6	No	No	2.16667	0
261	Incompatibility	33.29	1.97	2	Yes	Intravenous	10	6	Adv Dip in Neonatalogy	6.17	6	No	No	4.33333	15
262	Wrong time	33.29	1.97	2	Yes	Intravenous	10	6	Adv Dip in Neonatalogy	6.17	6	No	No	4.16667	18.5
263	Wrong rate of administration	33.29	1.97	2	Yes	Intravenous	10	6	Adv Dip in Neonatalogy	6.17	6	No	No	6.16667	35.6
264	Incompatibility	33.29	1.97	2	Yes	Intravenous	10	6	Adv Dip in Neonatalogy	6.18	6	Yes	No	4.33333	15
265	Wrong time	33.29	1.97	2	Yes	Intravenous	10	6	Adv Dip in Neonatalogy	6.18	6	Yes	No	4.33333	18.5
266	Deteriorated drug	39.71	3.58	3	No	Oral	10	6	Adv Dip in Neonatalogy	6.2	6	No	No	3.83333	20.73
267	Wrong drug-preparation	39	1.87	1	Yes	Intravenous	4	6	Adv Dip in Neonatalogy	4.35	6	Yes	No	2.5	3.5
268	Wrong rate of administration	39	1.87	1	Yes	Intravenous	4	6	Adv Dip in Neonatalogy	4.35	6	Yes	No	3.33333	27.15
269	Omission	29	1.1	2	Yes	Intravenous	4	6	Adv Dip in Neonatalogy	5	6	No	No	7.33333	68.98
270	Wrong time	29	1.1	2	Yes	Intravenous	4	6	Adv Dip in Neonatalogy	6.33	6	No	No	5.83333	36.05
271	Incompatibility	33.29	1.74	2	Yes	Intravenous	11	5	Diploma	5.49	3	No	No	4.33333	15
272	Incompatibility	33.29	1.74	2	Yes	Intravenous	11	5	Diploma	6.15	3	No	No	4.33333	15
273	Wrong time	33.29	1.74	2	Yes	Intravenous	11	5	Diploma	6.15	3	No	No	4.33333	18.5
274	Wrong dose	33.29	1.74	2	Yes	Intravenous	11	5	Diploma	6.15	3	No	No	3.33333	81.73
275	Wrong drug-preparation	27.71	0.995	1	Yes	Intravenous	11	5	Diploma	5.55	3	No	No	3.83333	24.23
276	Deteriorated drug	29	1.1	2	No	Oral	3	4	Diploma	3.4	2	No	No	3.66667	20.73
277	Wrong time	29	1.1	2	No	Oral	3	4	Diploma	3.4	2	No	No	3	22.19
278	Deteriorated drug	26.71	0.81	2	No	Oral	4	5	Diploma	4.58	4	No	No	3.83333	20.73
279	Wrong drug-preparation	39	3	2	Yes	Intravenous	4	5	Diploma	5.5	4	No	No	2.66667	3.5
280	Wrong drug-preparation	30	1.36	2	Yes	Intravenous	4	4	Adv Dip in Neonatalogy	5.59	6	No	No	2.5	3.5
281	Wrong rate of administration	30	1.36	2	Yes	Intravenous	4	4	Adv Dip in Neonatalogy	5.59	6	No	No	3.66667	0
282	Wrong time	30	1.36	2	No	Oral	4	4	Adv Dip in Neonatalogy	6.1	6	Yes	No	2.66667	0
283	Wrong time	27.29	0.895	2	No	Oral	4	4	Adv Dip in Neonatalogy	6.22	6	No	No	3.5	3.5
284	Wrong time	27.29	0.895	2	No	Oral	4	4	Adv Dip in Neonatalogy	6.22	6	No	No	2.33333	0
285	Wrong time	30.86	1.25	1	No	Oral	4	8	Adv Dip in Neonatalogy	6.15	6	No	No	2.66667	0
286	Wrong time	38.43	2.48	1	No	Oral	4	8	Adv Dip in Neonatalogy	6.06	6	Yes	No	2.83333	0
287	Incompatibility	40	3.12	2	Yes	Intravenous	4	8	Adv Dip in Neonatalogy	7	6	No	No	4	15
288	Wrong time	40	3.12	2	Yes	Intravenous	4	8	Adv Dip in Neonatalogy	7	6	No	No	4.16667	18.5
289	Incompatibility	40	3.12	2	Yes	Intravenous	4	8	Adv Dip in Neonatalogy	6.12	6	No	No	4	15
290	Wrong time	40	3.12	2	Yes	Intravenous	4	8	Adv Dip in Neonatalogy	6.12	6	No	No	3.66667	18.5
291	Wrong dose	40	3.12	2	Yes	Intravenous	4	8	Adv Dip in Neonatalogy	6.12	6	No	No	3.5	44.23
292	Deteriorated drug	29	1.1	3	No	Oral	4	8	Adv Dip in Neonatalogy	6.02	6	Yes	No	3.66667	20.73
293	Wrong time	29	1.1	3	No	Oral	4	8	Adv Dip in Neonatalogy	6.02	6	Yes	No	2.83333	22.19
294	Wrong dose	29	1.1	3	No	Oral	4	8	Adv Dip in Neonatalogy	6.02	6	Yes	No	3.5	22.19
295	Wrong time	29	1.1	3	No	Oral	4	8	Adv Dip in Neonatalogy	6.02	6	Yes	No	2.66667	0
296	Wrong time	29	1.1	3	Yes	Intravenous	4	8	Adv Dip in Neonatalogy	6.02	6	Yes	No	5.83333	36.05
297	Wrong drug-preparation	30	1.36	2	Yes	Intravenous	2	3	Adv Dip in Neonatalogy	4.47	6	No	No	2.5	3.5
298	Wrong rate of administration	30	1.36	2	Yes	Intravenous	2	3	Adv Dip in Neonatalogy	4.47	6	No	No	3.66667	0
299	Omission	30	1.36	2	No	Oral	2	3	Adv Dip in Neonatalogy	5	6	No	No	3	0
300	Wrong time	35.43	1.93	2	Yes	Intravenous	18	3	Adv Dip in Neonatalogy	4.46	6	No	No	3.66667	0
301	Deteriorated drug	35.43	1.93	2	No	Oral	4	8	Adv Dip in Neonatalogy	5.41	6	No	No	3.33333	20.73
302	Wrong time	35.43	1.93	2	No	Oral	4	8	Adv Dip in Neonatalogy	5.41	6	No	No	2.5	0
303	Wrong dose	39	3	2	Yes	Intravenous	4	2	Diploma	5.45	3	No	No	3.5	44.23
304	Wrong drug-preparation	39	3	2	Yes	Intravenous	4	2	Diploma	4.59	3	Yes	No	2.66667	3.5
305	Incompatibility	35.43	1.93	2	Yes	Intravenous	8	6	Diploma	6.3	1.5	No	No	4.33333	15
306	Wrong time	35.43	1.93	2	Yes	Intravenous	8	6	Diploma	6.3	1.5	No	No	4.5	25.37
307	Incompatibility	35.43	1.93	2	Yes	Intravenous	8	6	Diploma	5.36	1.5	No	No	4.33333	15
308	Incompatibility	35	1.88	2	Yes	Intravenous	8	6	Diploma	5.31	1.5	No	No	4.33333	15
309	Wrong rate of administration	35	1.88	2	Yes	Intravenous	8	6	Diploma	5.31	1.5	No	No	6.16667	35.6
310	Incompatibility	35	1.88	2	Yes	Intravenous	8	6	Diploma	5.31	1.5	No	No	4.33333	15
311	Wrong time	35	1.88	2	Yes	Intravenous	8	6	Diploma	5.31	1.5	No	No	3.16667	32.5
312	Deteriorated drug	38	2.19	2	Yes	Intravenous	8	4	Diploma	4.21	1.5	No	No	5.66667	99.22
313	Wrong drug-preparation	38	2.19	2	Yes	Intravenous	8	4	Diploma	4.21	1.5	No	No	3.66667	24.23
314	Wrong dose	38	2.19	2	No	Oral	8	4	Diploma	4.45	1.5	No	No	8.16667	522.16
315	Wrong rate of administration	27.14	0.99	3	Yes	Intravenous	3	7	Diploma	4.47	3	No	No	6.33333	35.6
316	Wrong dose	27.14	0.99	3	No	Oral	3	7	Diploma	4.49	3	No	No	3.5	22.19
317	Wrong drug-preparation	36.43	1.76	4	Yes	Intravenous	3	7	Diploma	4.3	3	No	No	2.66667	3.5
318	Incompatibility	30	1.36	2	Yes	Intravenous	2	5	Diploma	13.15	6	Yes	No	4.33333	15
319	Wrong time	30	1.36	2	Yes	Intravenous	2	5	Diploma	13.15	6	Yes	No	3.83333	18.5
320	Deteriorated drug	28.29	0.75	3	Yes	Intravenous	2	5	Diploma	13.45	6	No	No	6.16667	106.08
321	Wrong time	28.29	0.75	3	Yes	Intravenous	2	5	Diploma	13.45	6	No	No	2.16667	0
322	Wrong drug-preparation	28.29	0.75	3	Yes	Intravenous	2	5	Diploma	13.45	6	No	No	3.66667	24.23
323	Wrong time	28.29	0.75	3	Yes	Intravenous	2	5	Diploma	13.12	6	No	No	2.16667	0
324	Wrong drug-preparation	28.29	0.75	3	Yes	Intravenous	2	5	Diploma	13.12	6	No	No	2.66667	3.5
325	Incompatibility	39	4.05	2	Yes	Intravenous	8	4	Diploma	5.38	5	No	No	4	15
326	Wrong time	39	4.05	2	Yes	Intravenous	8	4	Diploma	5.38	5	No	No	3.66667	18.5
327	Wrong rate of administration	39	4.05	2	Yes	Intravenous	8	4	Diploma	5.38	5	No	No	5.66667	35.6
328	Incompatibility	39	4.05	2	Yes	Intravenous	8	4	Diploma	5.38	5	No	No	4	15
329	Wrong time	39	4.05	2	Yes	Intravenous	8	4	Diploma	5.38	5	No	No	3.66667	18.5
330	Wrong rate of administration	39	4.05	2	Yes	Intravenous	8	4	Diploma	5.38	5	No	No	4.5	100.69
331	Incompatibility	30	1.36	2	Yes	Intravenous	2	5	Diploma	14.15	6	Yes	No	4.33333	15
332	Deteriorated drug	30	1.36	2	Yes	Intravenous	2	5	Diploma	14.15	6	Yes	No	5.83333	106.08
333	Wrong time	30	1.36	2	Yes	Intravenous	2	5	Diploma	14.15	6	Yes	No	3.83333	18.5
334	Wrong drug-preparation	30	1.36	2	Yes	Intravenous	2	5	Diploma	14.15	6	Yes	No	3.83333	24.23
335	Deteriorated drug	38	2.19	2	Yes	Intravenous	8	4	Diploma	5.35	5	Yes	No	5.66667	99.22
336	Wrong dose	38	2.19	2	Yes	Intravenous	8	4	Diploma	5.35	5	Yes	No	3	44.23
337	Wrong drug-preparation	38	2.19	2	Yes	Intravenous	8	4	Diploma	5.35	5	Yes	No	3.66667	24.23
338	Wrong time	35.43	1.93	1	Yes	Intravenous	10	2	Diploma	5.51	1.5	Yes	No	4.5	25.37
339	Wrong rate of administration	35.43	1.93	1	Yes	Intravenous	10	2	Diploma	5.51	1.5	Yes	No	6.16667	35.6
340	Wrong dose	30	1.36	1	No	Oral	3	3	Diploma	4.27	4	No	No	5.83333	124.96
341	Wrong drug-preparation	28.29	0.75	3	Yes	Intravenous	4	5	Diploma	4.46	6	No	No	2.66667	3.5
342	Incompatibility	40.57	3.53	2	Yes	Intravenous	3	3	Diploma	6.08	4	No	No	4	15
343	Wrong time	40.57	3.53	2	Yes	Intravenous	3	3	Diploma	6.08	4	No	No	4.16667	18.5
344	Incompatibility	40.57	3.53	2	Yes	Intravenous	3	3	Diploma	5.17	4	No	No	4	15
345	Wrong time	40.57	3.53	2	Yes	Intravenous	3	3	Diploma	5.17	4	No	No	3.66667	18.5
346	Incompatibility	38.29	2.38	1	Yes	Intravenous	4	4	Diploma	4.52	4	No	No	4.33333	15
347	Wrong time	38.29	2.38	1	Yes	Intravenous	4	4	Diploma	4.52	4	No	No	2.66667	0
348	Deteriorated drug	29.14	1.45	3	Yes	Intravenous	4	5	Diploma	6.15	4	No	No	5.83333	107.13
349	Wrong drug-preparation	29.14	1.45	3	Yes	Intravenous	4	5	Diploma	6.15	4	No	No	3.66667	3.5
350	Wrong time	39.71	3.58	3	No	Oral	13	7	Diploma	6.5	1.5	No	No	5.16667	25.69
351	Deteriorated drug	28.29	0.75	2	Yes	Intravenous	4	3	Diploma	5.1	6	No	No	6.16667	106.08
352	Wrong time	28.29	0.75	2	Yes	Intravenous	4	3	Diploma	5.1	6	No	No	2.16667	0
353	Wrong drug-preparation	28.29	0.75	2	Yes	Intravenous	4	3	Diploma	5.1	6	No	No	3.66667	24.23
354	Wrong dose	39	2.4	6	No	Oral	5	6	Adv Dip in Neonatalogy	1.2	16	No	No	3.33333	4.96
355	Deteriorated drug	39	2.4	6	No	Oral	5	6	Adv Dip in Neonatalogy	1.57	16	Yes	No	3.83333	20.73
356	Wrong dose	39	2.4	6	No	Oral	5	6	Adv Dip in Neonatalogy	1.57	16	Yes	No	4.16667	11.87
357	Wrong dose	39	2.4	6	No	Oral	2	6	Adv Dip in Neonatalogy	4.26	16	No	No	2.16667	22.19
358	Wrong drug-preparation	39	2.4	6	No	Oral	2	6	Adv Dip in Neonatalogy	4.26	16	No	No	2.83333	0
359	Deteriorated drug	39	2.4	6	No	Intravenous	5	6	Adv Dip in Neonatalogy	3.05	16	No	No	5.83333	107.13
360	Wrong time	39	2.4	6	No	Intravenous	5	6	Adv Dip in Neonatalogy	3.05	16	No	No	3.83333	15
361	Wrong drug-preparation	39	2.4	6	No	Intravenous	5	6	Adv Dip in Neonatalogy	3.05	16	No	No	3.5	3.5
362	Wrong dose	39	2.4	6	No	Oral	2	6	Adv Dip in Neonatalogy	4.26	16	No	No	5.16667	45.69
363	Incompatibility	29	0.88	7	No	Intravenous	5	7	Adv Dip in Neonatalogy	0.51	16	No	Yes	5.33333	114.87
364	Wrong dose	29	0.88	7	No	Intravenous	5	7	Adv Dip in Neonatalogy	0.51	16	No	Yes	4.16667	65.69
365	Wrong dosage-form	29	0.88	7	No	Intravenous	5	7	Adv Dip in Neonatalogy	2	16	No	No	4.83333	45.69
366	Deteriorated drug	29	0.88	7	No	Intravenous	5	7	Adv Dip in Neonatalogy	2	16	No	No	4.16667	20.73
367	Deteriorated drug	29	0.88	7	No	Oral	5	3	Diploma	2	16	No	No	3.83333	20.73
368	Wrong dose	29	0.88	7	No	Oral	5	3	Diploma	2	16	No	No	3.5	22.19
369	Wrong time	29	0.88	7	No	Oral	5	7	Adv Dip in Neonatalogy	2	16	No	No	3.83333	8.46
370	Incompatibility	29	0.88	7	No	Intravenous	5	7	Adv Dip in Neonatalogy	3.15	16	No	No	5.33333	114.87
371	Deteriorated drug	29	0.88	7	No	Intravenous	5	7	Adv Dip in Neonatalogy	3.15	16	No	No	6.83333	138.78
372	Wrong time	29	0.88	7	No	Intravenous	5	7	Adv Dip in Neonatalogy	3.15	16	No	No	3	15
373	Wrong dose	29	0.88	7	No	Oral	2	7	Adv Dip in Neonatalogy	4.55	16	No	Yes	4.5	22.19
374	Incompatibility	29	0.88	7	No	Intravenous	2	7	Adv Dip in Neonatalogy	4.26	16	No	No	5.33333	114.87
375	Deteriorated drug	29	0.88	7	No	Intravenous	2	7	Adv Dip in Neonatalogy	4.26	16	No	No	6.83333	55.51
376	Wrong dose	29	0.88	7	No	Intravenous	2	7	Adv Dip in Neonatalogy	4.26	16	No	No	6.5	550.97
377	Wrong drug-preparation	29	0.88	7	No	Intravenous	2	7	Adv Dip in Neonatalogy	4.26	16	No	No	3.83333	3.5
378	Wrong rate of administration	29	0.88	7	No	Intravenous	2	7	Adv Dip in Neonatalogy	4.26	16	No	No	6	25.69
379	Incompatibility	35	2.65	7	No	Intravenous	5	1	Adv Dip in Neonatalogy	1.15	16	Yes	Yes	3.83333	20.73
380	Incompatibility	35	2.65	7	No	Intravenous	5	2	Adv Dip in Neonatalogy	2.1	11	No	No	3.83333	20.73
381	Wrong time	35	2.65	7	No	Intravenous	5	2	Adv Dip in Neonatalogy	2.1	11	No	No	2.83333	0
382	Wrong drug-preparation	35	2.65	7	No	Intravenous	5	2	Adv Dip in Neonatalogy	2.1	11	No	No	2.66667	0
383	Wrong rate of administration	35	2.65	7	No	Intravenous	5	2	Adv Dip in Neonatalogy	2.1	11	No	No	3.66667	27.15
384	Incompatibility	35	2.65	7	No	Intravenous	5	2	Adv Dip in Neonatalogy	2.1	11	No	No	3.83333	20.73
385	Wrong drug-preparation	35	2.65	7	No	Intravenous	5	2	Adv Dip in Neonatalogy	2.1	11	No	No	2.66667	3.5
386	Incompatibility	35	2.65	7	No	Intravenous	5	1	Adv Dip in Neonatalogy	2.51	11	No	No	3.83333	20.73
387	Wrong drug-preparation	35	2.65	7	No	Intravenous	5	1	Adv Dip in Neonatalogy	2.51	11	No	No	3.16667	3.5
388	Wrong rate of administration	35	2.65	7	No	Intravenous	5	1	Adv Dip in Neonatalogy	2.51	11	No	No	5.66667	38.5
389	Omission	35	2.65	7	No	Oral	3	3	Adv Dip in Neonatalogy	5	2	No	Yes	3.83333	172.19
390	Deteriorated drug	35.43	3	2	No	Oral	5	1	Diploma	1.47	16	No	No	3.83333	20.73
391	Deteriorated drug	31	1.42	4	No	Intravenous	2	7	Adv Dip in Neonatalogy	2.5	16	No	No	5.16667	62.01
392	Wrong time	31	1.42	4	No	Intravenous	2	7	Adv Dip in Neonatalogy	2.5	16	No	No	4.5	18.5
393	Wrong rate of administration	31	1.42	4	No	Intravenous	2	7	Adv Dip in Neonatalogy	2.5	16	No	No	6.16667	60.56
394	Incompatibility	31	1.42	4	No	Intravenous	2	7	Adv Dip in Neonatalogy	4.4	16	No	No	3.33333	0
395	Wrong dose	31	1.42	4	No	Intravenous	2	7	Adv Dip in Neonatalogy	4.4	16	No	No	5	47.73
396	Wrong rate of administration	31	1.42	4	No	Intravenous	2	7	Adv Dip in Neonatalogy	4.4	16	No	No	6.16667	35.6
397	Deteriorated drug	31	1.42	4	No	Oral	2	7	Adv Dip in Neonatalogy	2.23	16	No	No	3.66667	20.73
398	Wrong dose	31	1.42	4	No	Oral	2	7	Adv Dip in Neonatalogy	2.23	16	No	No	3.5	22.19
399	Incompatibility	31	1.42	4	No	Intravenous	2	7	Adv Dip in Neonatalogy	4.35	16	No	No	3.33333	0
400	Deteriorated drug	31	1.42	4	No	Intravenous	2	7	Adv Dip in Neonatalogy	4.35	16	No	No	4.5	3.5
401	Wrong dose	28	0.761	3	No	Intravenous	2	7	Adv Dip in Neonatalogy	2.45	16	No	No	2.5	20.73
402	Wrong rate of administration	28	0.761	3	No	Intravenous	2	7	Adv Dip in Neonatalogy	2.45	16	No	No	6.33333	34.14
403	Wrong dose	28	0.761	3	No	Intravenous	2	7	Adv Dip in Neonatalogy	4.35	16	No	No	6	47.73
404	Wrong rate of administration	28	0.761	3	No	Intravenous	2	7	Adv Dip in Neonatalogy	4.35	16	No	No	6.33333	35.6
405	Deteriorated drug	28	0.761	3	No	Intravenous	2	7	Adv Dip in Neonatalogy	2.45	16	No	No	5.66667	59.23
406	Wrong time	28	0.761	3	No	Intravenous	2	7	Adv Dip in Neonatalogy	2.45	16	No	No	4	15
407	Wrong rate of administration	28	0.761	3	No	Intravenous	2	7	Adv Dip in Neonatalogy	2.45	16	No	No	6.5	60.56
408	Deteriorated drug	29	1.02	4	No	Oral	2	7	Adv Dip in Neonatalogy	2.02	6	No	No	3.66667	20.73
409	Deteriorated drug	29	1.02	4	No	Oral	2	7	Adv Dip in Neonatalogy	2.02	6	No	No	4.5	24.23
410	Wrong rate of administration	39.86	3.165	3	No	Intravenous	2	7	Adv Dip in Neonatalogy	5.22	6	No	No	5.66667	35.6
411	Wrong drug-preparation	39.86	3.165	3	No	Intravenous	2	7	Adv Dip in Neonatalogy	5.25	6	No	No	2.83333	3.5
412	Wrong rate of administration	39.86	3.165	3	No	Intravenous	2	7	Adv Dip in Neonatalogy	5.25	6	No	No	6.33333	57.06
413	Deteriorated drug	39.86	3.165	3	No	Intravenous	2	7	Adv Dip in Neonatalogy	5.25	6	No	No	4	20.73
414	Wrong rate of administration	39.86	3.165	3	No	Intravenous	2	7	Adv Dip in Neonatalogy	5.25	6	No	No	4	0
415	Omission	28	1.13	5	No	Intravenous	2	7	Adv Dip in Neonatalogy	5	14	No	No	6.83333	102.73
416	Wrong rate of administration	28	1.13	5	No	Intravenous	2	7	Adv Dip in Neonatalogy	5.11	14	No	No	6.16667	35.6
417	Deteriorated drug	28	1.13	5	No	Intravenous	2	7	Adv Dip in Neonatalogy	5.11	14	No	No	4.83333	20.73
418	Wrong dose	28	1.13	5	No	Intravenous	2	7	Adv Dip in Neonatalogy	5.11	14	No	No	5.66667	47.73
419	Wrong rate of administration	28	1.13	5	No	Intravenous	2	7	Adv Dip in Neonatalogy	5.11	14	No	No	6.16667	60.56
420	Omission	28	1.13	5	No	Oral	2	7	Adv Dip in Neonatalogy	5	14	No	No	6.16667	187.61
421	Wrong dose	28	1.13	5	No	Intravenous	2	7	Adv Dip in Neonatalogy	5.45	14	No	No	5	47.19
422	Wrong drug-preparation	28	1.13	5	No	Intravenous	2	7	Adv Dip in Neonatalogy	5.45	14	No	No	2	0
423	Wrong rate of administration	28	1.13	5	No	Intravenous	2	7	Adv Dip in Neonatalogy	5.45	14	No	No	2.83333	0
424	Wrong drug-preparation	32.71	1.1	2	No	Intravenous	2	7	Adv Dip in Neonatalogy	4.59	14	No	No	2.5	3.5
425	Wrong rate of administration	32.71	1.1	2	No	Intravenous	2	7	Adv Dip in Neonatalogy	4.59	14	No	No	3.66667	0
426	Wrong rate of administration	39.29	3.4	3	No	Intravenous	2	3	Adv Dip in Neonatalogy	0.45	12	No	No	2.5	0
427	Deteriorated drug	39.29	3.4	3	No	Intravenous	2	3	Adv Dip in Neonatalogy	5.15	12	No	No	3.66667	25
428	Wrong dose	39.29	3.4	3	No	Intravenous	2	3	Adv Dip in Neonatalogy	5.15	12	No	No	4.66667	47.73
429	Wrong rate of administration	39.29	3.4	3	No	Intravenous	2	3	Adv Dip in Neonatalogy	5.15	12	No	No	6.33333	57.06
430	Wrong rate of administration	39.29	3.4	3	No	Intravenous	2	3	Adv Dip in Neonatalogy	5.15	12	No	No	5.66667	35.6
431	Deteriorated drug	31	1.27	4	No	Intravenous	2	9	Adv Dip in Neonatalogy	4.11	11	No	No	4.5	24.23
432	Wrong dose	31	1.27	4	No	Intravenous	2	9	Adv Dip in Neonatalogy	4.11	11	No	No	2	4.96
433	Wrong drug-preparation	31	1.27	4	No	Intravenous	2	9	Adv Dip in Neonatalogy	4.11	11	No	No	2.66667	0
434	Deteriorated drug	31	1.27	4	No	Oral	2	9	Adv Dip in Neonatalogy	3	11	No	No	3.66667	20.73
435	Wrong rate of administration	31	1.27	4	No	Intravenous	2	9	Adv Dip in Neonatalogy	5.25	11	No	No	6.16667	35.6
436	Deteriorated drug	31	1.27	4	No	Intravenous	2	9	Adv Dip in Neonatalogy	1.2	11	No	No	4.83333	20.73
437	Wrong rate of administration	31	1.27	4	No	Intravenous	2	9	Adv Dip in Neonatalogy	1.2	11	No	No	6.16667	60.56
438	Deteriorated drug	35	2.3	5	No	Oral	2	9	Adv Dip in Neonatalogy	1.05	11	No	No	5.66667	24.23
439	Deteriorated drug	35	2.3	5	No	Intravenous	2	9	Adv Dip in Neonatalogy	4.1	11	No	No	4	20.73
440	Wrong drug-preparation	35	2.3	5	No	Intravenous	2	9	Adv Dip in Neonatalogy	4.1	11	No	No	2.66667	0
441	Incompatibility	35	2.3	5	No	Intravenous	2	9	Adv Dip in Neonatalogy	5.15	11	No	No	4.33333	15
442	Incompatibility	35	2.3	5	No	Intravenous	2	9	Adv Dip in Neonatalogy	5.1	11	No	No	4.33333	15
443	Deteriorated drug	35.43	3	5	No	Oral	3	20	Adv Dip in Neonatalogy	1.45	12	No	No	3.83333	20.73
444	Wrong dose	35.43	3	5	No	Oral	3	20	Adv Dip in Neonatalogy	1.45	12	No	No	4	20.73
445	Wrong dose	35.43	3	5	No	Oral	3	20	Adv Dip in Neonatalogy	5.07	12	No	No	3.33333	0
446	Deteriorated drug	40.14	2.3	8	No	Oral	3	20	Adv Dip in Neonatalogy	1.5	12	No	No	4	20.73
447	Wrong dose	40.14	2.3	8	No	Oral	3	20	Adv Dip in Neonatalogy	1.5	12	No	No	3.33333	4.96
448	Wrong time	40.14	2.3	8	No	Oral	3	20	Adv Dip in Neonatalogy	1.5	12	No	No	4.66667	30.65
449	Wrong dose	40.14	2.3	8	No	Oral	3	20	Adv Dip in Neonatalogy	1.5	12	No	No	2.5	0
450	Incompatibility	35	2.65	7	No	Intravenous	3	20	Adv Dip in Neonatalogy	0.52	12	No	Yes	3.83333	20.73
451	Wrong drug-preparation	35	2.65	7	No	Intravenous	3	20	Adv Dip in Neonatalogy	0.52	12	No	Yes	3.83333	190.73
452	Incompatibility	35	2.65	7	No	Intravenous	3	20	Adv Dip in Neonatalogy	3.1	12	No	No	3.83333	20.73
453	Wrong drug-preparation	35	2.65	7	No	Intravenous	3	20	Adv Dip in Neonatalogy	3.1	12	No	No	3.16667	3.5
454	Incompatibility	35	2.65	7	No	Intravenous	3	20	Adv Dip in Neonatalogy	0.56	12	No	No	3.83333	20.73
455	Wrong rate of administration	35	2.65	7	No	Intravenous	3	20	Adv Dip in Neonatalogy	0.56	12	No	No	3.66667	27.15
456	Incompatibility	35	2.65	7	No	Intravenous	3	20	Adv Dip in Neonatalogy	3.1	12	No	No	3.83333	20.73
457	Wrong drug-preparation	35	2.65	7	No	Intravenous	3	20	Adv Dip in Neonatalogy	3.1	12	No	No	2.66667	3.5
458	Incompatibility	29	0.88	7	No	Intravenous	2	13	Adv Dip in Neonatalogy	3.14	8	No	No	5.33333	114.87
459	Deteriorated drug	29	0.88	7	No	Intravenous	2	13	Adv Dip in Neonatalogy	3.14	8	No	No	6.83333	138.78
460	Wrong time	29	0.88	7	No	Intravenous	2	13	Adv Dip in Neonatalogy	3.14	8	No	No	3	15
461	Deteriorated drug	29	0.88	7	No	Oral	2	13	Adv Dip in Neonatalogy	1.47	8	No	No	3.83333	20.73
462	Wrong time	29	0.88	7	No	Oral	2	13	Adv Dip in Neonatalogy	1.47	8	No	No	3.5	22.19
463	Incompatibility	29	0.88	7	No	Intravenous	2	13	Adv Dip in Neonatalogy	4.1	8	No	No	5.33333	114.87
464	Deteriorated drug	29	0.88	7	No	Intravenous	2	13	Adv Dip in Neonatalogy	4.1	8	No	No	6.83333	55.51
465	Incompatibility	29	0.88	7	No	Intravenous	2	13	Adv Dip in Neonatalogy	0.52	8	No	Yes	5.33333	114.87
466	Wrong dosage-form	29	0.88	7	No	Intravenous	2	13	Adv Dip in Neonatalogy	1.47	8	No	No	4.83333	45.69
467	Deteriorated drug	29	0.88	7	No	Intravenous	2	13	Adv Dip in Neonatalogy	1.47	8	No	No	4.16667	20.73
468	Deteriorated drug	39	2.4	6	No	Oral	2	13	Adv Dip in Neonatalogy	1.41	8	No	No	3.83333	20.73
469	Wrong dose	39	2.4	6	No	Oral	2	13	Adv Dip in Neonatalogy	1.41	8	No	No	2.5	0
470	Deteriorated drug	39	2.4	6	No	Oral	2	13	Adv Dip in Neonatalogy	1.41	8	No	No	4	20.73
471	Wrong time	39	2.4	6	No	Intravenous	2	13	Adv Dip in Neonatalogy	1.35	8	No	No	3.83333	15
472	Wrong drug-preparation	39	2.4	6	No	Intravenous	2	13	Adv Dip in Neonatalogy	1.35	8	No	No	3.5	3.5
473	Deteriorated drug	31	1.42	4	No	Intravenous	2	8	Adv Dip in Neonatalogy	1.24	20	No	No	5.16667	62.01
474	Wrong rate of administration	31	1.42	4	No	Intravenous	2	8	Adv Dip in Neonatalogy	1.24	20	No	No	6.16667	60.56
475	Wrong rate of administration	31	1.42	4	No	Intravenous	2	8	Adv Dip in Neonatalogy	4.24	20	Yes	No	6.16667	35.6
476	Deteriorated drug	31	1.42	4	No	Oral	2	8	Adv Dip in Neonatalogy	1.27	20	No	No	3.66667	20.73
477	Wrong dose	31	1.42	4	No	Oral	2	8	Adv Dip in Neonatalogy	1.27	20	No	No	3.5	22.19
478	Deteriorated drug	31	1.42	4	No	Intravenous	2	8	Adv Dip in Neonatalogy	4.24	20	Yes	No	4.5	3.5
479	Wrong rate of administration	28	0.761	4	No	Intravenous	2	8	Adv Dip in Neonatalogy	3	20	Yes	No	6.33333	34.14
480	Wrong dose	28	0.761	4	No	Intravenous	2	8	Adv Dip in Neonatalogy	4.2	20	No	No	6	47.73
481	Wrong rate of administration	28	0.761	4	No	Intravenous	2	8	Adv Dip in Neonatalogy	4.2	20	No	No	6.33333	35.6
482	Deteriorated drug	28	0.761	4	No	Intravenous	2	8	Adv Dip in Neonatalogy	4.2	20	Yes	No	5.66667	59.23
483	Wrong rate of administration	28	0.761	4	No	Intravenous	2	8	Adv Dip in Neonatalogy	4.2	20	Yes	No	6.5	60.56
484	Deteriorated drug	28	0.761	4	No	Intravenous	2	8	Adv Dip in Neonatalogy	4.2	20	Yes	No	5.16667	24.23
485	Wrong drug-preparation	28	0.761	4	No	Intravenous	2	8	Adv Dip in Neonatalogy	4.2	20	Yes	No	3.16667	0
486	Wrong rate of administration	28	0.761	4	No	Intravenous	2	8	Adv Dip in Neonatalogy	4.2	20	Yes	No	4.5	0
487	Deteriorated drug	31	1.27	5	No	Intravenous	2	8	Diploma	5.3	0.5	Yes	No	4.5	24.23
488	Wrong drug-preparation	31	1.27	5	No	Intravenous	2	8	Diploma	5.3	0.5	Yes	No	2.66667	0
489	Wrong rate of administration	31	1.27	5	No	Intravenous	2	8	Diploma	5.3	0.5	Yes	No	3.33333	27.15
490	Deteriorated drug	31	1.27	5	No	Oral	2	8	Diploma	2.58	0.5	No	No	3.66667	20.73
491	Wrong dose	31	1.27	5	No	Oral	2	8	Diploma	2.58	0.5	No	No	3.5	22.19
492	Wrong rate of administration	31	1.27	5	No	Intravenous	2	8	Diploma	5.3	0.5	Yes	No	6.16667	35.6
493	Deteriorated drug	31	1.27	5	No	Intravenous	2	8	Diploma	0.34	0.5	No	No	4.83333	20.73
494	Wrong drug-preparation	31	1.27	5	No	Intravenous	2	8	Diploma	0.34	0.5	No	No	2.83333	3.5
495	Deteriorated drug	31	1.27	5	No	Intravenous	2	8	Diploma	5.3	0.5	Yes	No	4.5	3.5
496	Wrong dose	31	1.27	5	No	Intravenous	2	8	Diploma	5.3	0.5	Yes	No	4.16667	99.23
497	Wrong rate of administration	31	1.27	5	No	Intravenous	2	8	Diploma	5.3	0.5	Yes	No	4.33333	0
498	Deteriorated drug	28	1.13	4	No	Intravenous	2	8	Adv Dip in Neonatalogy	4.5	8	No	No	4.5	3.5
499	Wrong dose	28	1.13	4	No	Intravenous	2	8	Adv Dip in Neonatalogy	5.3	8	No	No	5.66667	47.73
500	Wrong rate of administration	28	1.13	4	No	Intravenous	2	8	Adv Dip in Neonatalogy	5.3	8	No	No	6.16667	35.6
501	Deteriorated drug	28	1.13	4	No	Intravenous	2	8	Adv Dip in Neonatalogy	6.05	8	No	No	4.83333	20.73
502	Wrong time	28	1.13	4	No	Intravenous	2	8	Adv Dip in Neonatalogy	6.05	8	No	No	4	3.5
503	Wrong drug-preparation	28	1.13	4	No	Intravenous	2	8	Adv Dip in Neonatalogy	6.05	8	No	No	2.83333	3.5
504	Deteriorated drug	28	1.13	4	No	Oral	2	8	Adv Dip in Neonatalogy	2.3	8	No	No	3.66667	20.73
505	Deteriorated drug	32	1.1	4	No	Intravenous	2	8	Adv Dip in Neonatalogy	4.31	8	No	No	4.5	3.5
506	Wrong drug-preparation	32	1.1	4	No	Intravenous	2	8	Adv Dip in Neonatalogy	4.31	8	No	No	3.16667	0
507	Wrong drug-preparation	32	1.1	4	No	Intravenous	2	8	Adv Dip in Neonatalogy	5.3	8	No	No	2.5	3.5
508	Wrong rate of administration	32	1.1	4	No	Intravenous	2	8	Adv Dip in Neonatalogy	5.3	8	No	No	3.66667	0
509	Deteriorated drug	32	1.1	4	No	Oral	2	8	Adv Dip in Neonatalogy	2.3	8	No	No	3.66667	20.73
510	Deteriorated drug	32	1.1	4	No	Intravenous	2	8	Adv Dip in Neonatalogy	3.27	8	No	No	5.5	33.67
511	Wrong drug-preparation	32	1.1	4	No	Intravenous	2	8	Adv Dip in Neonatalogy	3.27	8	No	No	3.16667	0
512	Incompatibility	38.86	2.9	2	No	Intravenous	2	5	Diploma	4.4	8	Yes	No	4	15
513	Wrong rate of administration	38.86	2.9	2	No	Intravenous	2	5	Diploma	4.4	8	Yes	No	5.66667	35.6
514	Incompatibility	38.86	2.9	2	No	Intravenous	2	5	Diploma	4.45	8	Yes	No	4	15
515	Wrong drug-preparation	38.86	2.9	2	No	Intravenous	2	5	Diploma	4.45	8	Yes	No	3.5	3.5
516	Incompatibility	39.86	3.165	3	No	Intravenous	2	5	Diploma	4.5	8	Yes	No	3.83333	0
517	Wrong rate of administration	39.86	3.165	3	No	Intravenous	2	5	Diploma	4.5	8	Yes	No	5.66667	35.6
518	Incompatibility	39.86	3.165	3	No	Intravenous	2	5	Diploma	4.52	8	Yes	No	3.83333	0
519	Deteriorated drug	39.86	3.165	3	No	Intravenous	2	5	Diploma	4.52	8	Yes	No	3.66667	25
520	Wrong drug-preparation	39.86	3.165	3	No	Intravenous	2	5	Diploma	4.52	8	Yes	No	2.83333	3.5
521	Wrong rate of administration	39.86	3.165	3	No	Intravenous	2	5	Diploma	4.52	8	Yes	No	6.33333	57.06
522	Incompatibility	39.86	3.165	3	No	Intravenous	2	5	Diploma	4.45	8	Yes	No	3.83333	0
523	Deteriorated drug	39.86	3.165	3	No	Intravenous	2	5	Diploma	4.45	8	Yes	No	4	20.73
524	Wrong drug-preparation	39.86	3.165	3	No	Intravenous	2	5	Diploma	4.45	8	Yes	No	2.83333	0
525	Deteriorated drug	39.29	3.4	2	No	Intravenous	2	3	Adv Dip in Neonatalogy	4.57	22	No	No	3.66667	25
526	Wrong rate of administration	39.29	3.4	2	No	Intravenous	2	3	Adv Dip in Neonatalogy	4.57	22	No	No	6.33333	57.06
527	Wrong rate of administration	39.29	3.4	2	No	Intravenous	2	3	Adv Dip in Neonatalogy	4.51	22	No	No	5.66667	35.6
528	Deteriorated drug	31	1.3	1	No	Intravenous	2	3	Adv Dip in Neonatalogy	5	22	No	No	4.5	3.5
529	Wrong drug-preparation	31	1.3	1	No	Intravenous	2	3	Adv Dip in Neonatalogy	5	22	No	No	3.16667	0
530	Wrong drug-preparation	35	2.3	3	No	Intravenous	2	8	Diploma	5.3	0.5	Yes	No	2.66667	0
531	Wrong rate of administration	35	2.3	3	No	Intravenous	2	8	Diploma	5.3	0.5	Yes	No	3.66667	27.15
532	Deteriorated drug	35	2.3	3	No	Intravenous	2	8	Diploma	5.3	0.5	Yes	No	5.66667	100.26
533	Wrong dose	35	2.3	3	No	Intravenous	2	8	Diploma	5.3	0.5	Yes	No	4.83333	41.01
534	Deteriorated drug	35	2.3	3	No	Intravenous	2	8	Diploma	5.3	0.5	Yes	No	4	20.73
535	Wrong time	35	2.3	3	No	Intravenous	2	8	Diploma	5.3	0.5	Yes	No	2.83333	0
536	Wrong drug-preparation	35	2.3	3	No	Intravenous	2	8	Diploma	5.3	0.5	Yes	No	2.66667	0
537	Wrong time	26	0.7	8	No	Oral	2	8	Adv Dip in Neonatalogy	2.1	17	No	No	2.83333	0
538	Wrong time	26	0.7	8	No	Oral	2	8	Adv Dip in Neonatalogy	2.1	17	No	No	4	0
539	Wrong time	26	0.7	8	No	Oral	2	8	Adv Dip in Neonatalogy	2.1	17	No	No	2.83333	16.25
540	Wrong dose	26	0.7	8	No	Oral	2	8	Adv Dip in Neonatalogy	2.1	17	No	Yes	3.83333	22.19
541	Incompatibility	32	1.26	6	No	Intravenous	2	9	Diploma	0.55	8	No	No	4.5	42.92
542	Deteriorated drug	32	1.26	6	No	Intravenous	2	9	Diploma	0.55	8	No	No	5.83333	107.13
543	Wrong drug-preparation	32	1.26	6	No	Intravenous	2	9	Diploma	0.55	8	No	No	3.66667	3.5
544	Incompatibility	32	1.26	6	No	Intravenous	2	9	Diploma	3.36	8	Yes	No	4.5	42.92
545	Deteriorated drug	32	1.26	6	No	Intravenous	2	9	Diploma	3.36	8	Yes	No	4.5	3.5
546	Wrong drug-preparation	32	1.26	6	No	Intravenous	2	9	Diploma	3.36	8	Yes	No	3.16667	0
547	Wrong rate of administration	32	1.26	6	No	Intravenous	2	9	Diploma	3.36	8	Yes	No	4.33333	0
548	Incompatibility	32	1.26	6	No	Intravenous	2	9	Diploma	2.51	8	No	Yes	4.5	42.92
549	Wrong drug-preparation	32	1.26	6	No	Intravenous	2	9	Diploma	2.51	8	No	Yes	3.33333	3.87
550	Incompatibility	32	1.26	6	No	Intravenous	2	9	Diploma	4.51	8	No	No	4.5	42.92
551	Incompatibility	32	1.26	6	No	Intravenous	2	9	Diploma	5.34	8	No	Yes	4.5	42.92
552	Wrong drug-preparation	32	1.26	6	No	Intravenous	2	9	Diploma	5.34	8	No	Yes	4	0
553	Wrong dose	32	1.26	6	No	Intravenous	2	9	Diploma	5.52	8	No	No	4.5	33.19
554	Wrong drug-preparation	32	1.26	6	No	Intravenous	2	9	Diploma	5.52	8	No	No	2.83333	0
555	Wrong rate of administration	32	1.26	6	No	Intravenous	2	9	Diploma	5.52	8	No	No	3	0
556	Wrong drug-preparation	35	2.65	4	No	Intravenous	2	9	Diploma	2.1	8	No	No	3.5	3.5
557	Wrong drug-preparation	35	2.65	4	No	Intravenous	2	9	Diploma	2.09	8	No	No	2.66667	0
558	Wrong rate of administration	35	2.65	4	No	Intravenous	2	9	Diploma	2.09	8	No	No	3.66667	27.15
559	Wrong dose	29	0.88	4	No	Oral	2	8	Adv Dip in Neonatalogy	6.1	8	No	No	3	20.73
560	Deteriorated drug	29	0.88	4	No	Oral	2	8	Adv Dip in Neonatalogy	6.1	8	No	No	4.16667	20.73
561	Deteriorated drug	39	2.4	3	No	Intravenous	2	8	Adv Dip in Neonatalogy	4.5	8	No	No	5.83333	106.26
562	Wrong time	39	2.4	3	No	Intravenous	2	8	Adv Dip in Neonatalogy	4.5	8	No	No	3.83333	15
563	Wrong dose	39	2.4	3	No	Intravenous	2	8	Adv Dip in Neonatalogy	4.5	8	No	No	7	179.23
564	Wrong drug-preparation	39	2.4	3	No	Intravenous	2	8	Adv Dip in Neonatalogy	4.5	8	No	No	3.5	3.5
565	Deteriorated drug	25.86	0.99	1	No	Oral	3	7	Diploma	7	8	No	No	4.16667	20.73
566	Deteriorated drug	30	1.69	3	No	Intravenous	3	7	Diploma	4.25	8	No	No	6	99.35
567	Wrong drug-preparation	30	1.69	3	No	Intravenous	3	7	Diploma	4.25	8	No	No	3.66667	24.23
568	Omission	30	1.69	3	No	Intravenous	3	7	Diploma	2	8	No	No	6.83333	54.42
569	Deteriorated drug	40	2.2	3	No	Intravenous	3	7	Diploma	6.1	8	No	No	6.16667	33.34
570	Wrong rate of administration	40	2.2	3	No	Intravenous	3	7	Diploma	6.1	8	No	No	2.5	0
571	Wrong dose	40	2.2	3	No	Oral	3	7	Diploma	7	8	No	No	2.16667	0
572	Deteriorated drug	31	1.42	2	No	Intravenous	3	8	Adv Dip in Neonatalogy	4.26	6	No	No	5.16667	62.01
573	Wrong rate of administration	31	1.42	2	No	Intravenous	3	8	Adv Dip in Neonatalogy	4.26	6	No	No	6.16667	60.56
574	Wrong rate of administration	31	1.42	2	No	Intravenous	3	8	Adv Dip in Neonatalogy	2.16	6	Yes	No	6.16667	35.6
575	Incompatibility	28	0.761	3	No	Intravenous	3	8	Adv Dip in Neonatalogy	4.2	6	No	No	3.5	22.19
576	Deteriorated drug	28	0.761	3	No	Intravenous	3	8	Adv Dip in Neonatalogy	4.2	6	No	No	5.16667	24.23
577	Wrong drug-preparation	28	0.761	3	No	Intravenous	3	8	Adv Dip in Neonatalogy	4.2	6	No	No	3.16667	0
578	Wrong rate of administration	28	0.761	3	No	Intravenous	3	8	Adv Dip in Neonatalogy	4.2	6	No	No	4.5	0
579	Incompatibility	28	0.761	3	No	Intravenous	3	8	Adv Dip in Neonatalogy	4.15	6	No	No	3.5	22.19
580	Deteriorated drug	28	0.761	3	No	Intravenous	3	8	Adv Dip in Neonatalogy	4.15	6	No	No	2.83333	0
581	Wrong time	28	0.761	3	No	Intravenous	3	8	Adv Dip in Neonatalogy	4.15	6	No	No	4.66667	37.19
582	Incompatibility	28	1.13	3	No	Intravenous	3	8	Adv Dip in Neonatalogy	4.06	6	No	No	3.83333	22.19
583	Deteriorated drug	28	1.13	3	No	Intravenous	3	8	Adv Dip in Neonatalogy	4.06	6	No	No	4.5	3.5
584	Wrong drug-preparation	28	1.13	3	No	Intravenous	3	8	Adv Dip in Neonatalogy	4.06	6	No	No	3.16667	0
585	Wrong rate of administration	28	1.13	3	No	Intravenous	3	8	Adv Dip in Neonatalogy	4.06	6	No	No	4.33333	0
586	Incompatibility	28	1.13	3	No	Intravenous	3	8	Adv Dip in Neonatalogy	6.07	6	No	No	3.83333	22.19
587	Incompatibility	28	1.13	3	No	Intravenous	3	8	Adv Dip in Neonatalogy	3.16	6	No	No	3.83333	22.19
588	Wrong time	28	1.13	3	No	Intravenous	3	8	Adv Dip in Neonatalogy	3.16	6	No	No	4.66667	37.19
589	Omission	32	1.1	3	No	Oral	3	9	Adv Dip in Neonatalogy	2	12	No	No	4.16667	24.23
590	Deteriorated drug	32	1.1	3	No	Intravenous	3	9	Adv Dip in Neonatalogy	5.31	12	No	No	4.5	3.5
591	Wrong time	32	1.1	3	No	Intravenous	3	9	Adv Dip in Neonatalogy	5.31	12	No	No	3.33333	3.5
592	Wrong dose	32	1.1	3	No	Intravenous	3	9	Adv Dip in Neonatalogy	5.31	12	No	No	4.16667	99.23
593	Deteriorated drug	31	1.3	2	No	Intravenous	3	9	Adv Dip in Neonatalogy	5.05	12	No	No	4.5	3.5
594	Wrong time	31	1.3	2	No	Intravenous	3	9	Adv Dip in Neonatalogy	5.05	12	No	No	3.33333	3.5
595	Wrong time	31	1.3	2	No	Intravenous	3	9	Adv Dip in Neonatalogy	4.11	12	No	No	3.83333	18.5
596	Incompatibility	37.86	2.8	6	No	Intravenous	2	1	Diploma	5.47	8	No	No	5.66667	42.92
597	Wrong drug-preparation	37.86	2.8	6	No	Intravenous	2	1	Diploma	5.47	8	No	No	1.83333	0
598	Incompatibility	37.86	2.8	6	No	Intravenous	2	1	Diploma	6.01	8	No	No	5.66667	42.92
599	Incompatibility	37.86	2.8	6	No	Intravenous	3	9	Adv Dip in Neonatalogy	6.38	12	No	No	5.66667	42.92
600	Incompatibility	37.86	2.8	6	No	Intravenous	3	9	Adv Dip in Neonatalogy	6.5	12	No	No	5.66667	42.92
601	Deteriorated drug	37.86	2.8	6	No	Intravenous	3	9	Adv Dip in Neonatalogy	6.5	12	No	No	4	20.73
602	Incompatibility	37.86	2.8	6	No	Intravenous	3	9	Adv Dip in Neonatalogy	6.51	12	Yes	Yes	5.66667	42.92
603	Wrong dose	37.86	2.8	6	No	Intravenous	3	9	Adv Dip in Neonatalogy	6.51	12	Yes	Yes	8.83333	676.36
604	Wrong rate of administration	37.86	2.8	6	No	Intravenous	3	9	Adv Dip in Neonatalogy	6.51	12	Yes	Yes	6	268.55
605	Incompatibility	37.86	2.8	6	No	Intravenous	3	9	Adv Dip in Neonatalogy	6.55	12	No	Yes	5.66667	42.92
606	Wrong drug-preparation	37.86	2.8	6	No	Intravenous	3	9	Adv Dip in Neonatalogy	6.55	12	No	Yes	3.33333	3.87
607	Wrong drug-preparation	35	2.3	3	No	Intravenous	2	8	Diploma	1.35	8	No	No	2.66667	0
608	Wrong drug-preparation	35	2.3	3	No	Intravenous	2	8	Diploma	6.4	8	No	No	2.66667	0
609	Wrong rate of administration	35	2.3	3	No	Intravenous	2	8	Diploma	6.4	8	No	No	3.66667	27.15
610	Deteriorated drug	31	1.27	3	No	Intravenous	2	8	Diploma	3.45	8	No	No	4.5	3.5
611	Wrong rate of administration	31	1.27	3	No	Intravenous	2	8	Diploma	3.43	8	No	No	6.16667	35.6
612	Deteriorated drug	31	1.27	3	No	Intravenous	2	8	Diploma	1.57	8	No	No	4.83333	20.73
613	Wrong drug-preparation	31	1.27	3	No	Intravenous	2	8	Diploma	1.57	8	No	No	2.83333	3.5
614	Wrong rate of administration	38.86	2.9	1	No	Intravenous	2	8	Diploma	4.15	8	No	No	5.66667	35.6
615	Wrong drug-preparation	38	3.2	2	No	Intravenous	2	8	Diploma	6.11	8	No	No	1.83333	0
616	Wrong time	38	3.2	2	No	Intravenous	2	1	Diploma	6.4	4	No	No	4.16667	18.5
617	Wrong rate of administration	38	3.2	2	No	Intravenous	2	1	Diploma	6.4	4	No	No	5.66667	35.6
618	Wrong time	40	2.2	1	No	Intravenous	3	3	Adv Dip in Neonatalogy	1.15	12	No	No	5	47.55
619	Wrong dose	40	2.2	1	No	Intravenous	3	3	Adv Dip in Neonatalogy	1.15	12	No	No	4.5	25.69
620	Wrong rate of administration	40	2.2	1	No	Intravenous	3	3	Adv Dip in Neonatalogy	1.15	12	No	No	3.66667	27.15
621	Wrong rate of administration	30	1.69	1	No	Intravenous	3	3	Adv Dip in Neonatalogy	2.55	12	No	No	4.5	27.15
622	Wrong rate of administration	32	1.95	1	No	Intravenous	2	1	Adv Dip in Neonatalogy	4.16	6	Yes	No	6.16667	35.6
623	Wrong rate of administration	28	0.761	3	No	Intravenous	2	1	Adv Dip in Neonatalogy	5.37	6	No	No	4.33333	27.15
624	Deteriorated drug	28	0.761	3	No	Intravenous	2	2	Adv Dip in Neonatalogy	3.08	6	No	No	6.16667	107.13
625	Wrong time	28	0.761	3	No	Intravenous	2	2	Adv Dip in Neonatalogy	3.08	6	No	No	2.16667	0
626	Wrong dose	28	0.761	3	No	Intravenous	2	2	Adv Dip in Neonatalogy	3.08	6	No	No	6.83333	237.47
627	Deteriorated drug	28	0.761	3	No	Intravenous	2	2	Adv Dip in Neonatalogy	1.36	6	No	No	4.83333	33.67
628	Deteriorated drug	39	3.16	2	No	Intravenous	2	1	Adv Dip in Neonatalogy	2.07	2	No	No	5.16667	59.23
629	Wrong rate of administration	39	3.16	2	No	Intravenous	2	1	Adv Dip in Neonatalogy	2.07	2	No	No	6.33333	57.06
630	Wrong rate of administration	39	3.16	2	No	Intravenous	2	1	Adv Dip in Neonatalogy	3.05	2	No	No	5.66667	35.6
631	Wrong rate of administration	38	3.2	1	No	Intravenous	2	1	Adv Dip in Neonatalogy	3.05	2	No	No	5.66667	35.6
632	Wrong drug-preparation	28	1.13	5	No	Intravenous	2	2	Adv Dip in Neonatalogy	4.08	8	No	No	3	3.5
633	Deteriorated drug	28	1.13	5	No	Intravenous	2	1	Adv Dip in Neonatalogy	5.56	8	No	No	5.83333	107.13
634	Wrong dose	28	1.13	5	No	Intravenous	2	1	Adv Dip in Neonatalogy	5.56	8	No	No	6.5	41.01
635	Deteriorated drug	28	1.13	5	No	Intravenous	2	2	Adv Dip in Neonatalogy	4.42	8	No	No	4.5	24.23
636	Wrong drug-preparation	28	1.13	5	No	Intravenous	2	2	Adv Dip in Neonatalogy	4.42	8	No	No	2.66667	0
637	Wrong rate of administration	28	1.13	5	No	Intravenous	2	1	Adv Dip in Neonatalogy	1.45	8	No	No	4.33333	27.15
638	Deteriorated drug	28	1.13	5	No	Oral	2	1	Adv Dip in Neonatalogy	5.56	8	No	No	4.83333	27.6
639	Deteriorated drug	32	1.1	2	No	Oral	2	1	Adv Dip in Neonatalogy	1.55	8	No	No	4.33333	24.23
640	Wrong dose	32	1.1	2	No	Oral	2	1	Adv Dip in Neonatalogy	1.55	8	No	No	3.83333	42.19
641	Deteriorated drug	32	1.1	2	No	Intravenous	2	1	Adv Dip in Neonatalogy	6.1	8	No	No	5.83333	107.13
642	Wrong dose	32	1.1	2	No	Intravenous	2	1	Adv Dip in Neonatalogy	6.1	8	No	No	6.5	41.01
643	Wrong rate of administration	38	4.1	1	No	Intravenous	2	1	Adv Dip in Neonatalogy	3.55	11	No	No	5.66667	35.6
644	Wrong drug-preparation	37.86	2.8	3	No	Intravenous	1	1	Adv Dip in Neonatalogy	2.3	20	No	No	3.16667	0
645	Wrong rate of administration	37.86	2.8	3	No	Intravenous	1	1	Adv Dip in Neonatalogy	2.3	20	No	No	2.83333	0
646	Deteriorated drug	37.86	2.8	3	No	Intravenous	1	1	Adv Dip in Neonatalogy	6.15	20	No	No	5.16667	59.23
647	Wrong rate of administration	37.86	2.8	3	No	Intravenous	1	1	Adv Dip in Neonatalogy	6.15	20	No	No	6.33333	57.06
648	Wrong rate of administration	37.86	2.8	3	No	Intravenous	1	1	Adv Dip in Neonatalogy	4.58	20	No	No	5.66667	35.6
649	Wrong dose	35	2.65	6	No	Oral	3	3	Diploma	4.15	21	No	Yes	3.83333	22.19
650	Wrong rate of administration	35	2.65	6	No	Intravenous	3	1	Diploma	2.57	21	No	No	3.66667	27.15
651	Wrong dose	35	2.65	6	No	Oral	3	2	Diploma	5.15	21	No	No	2.83333	24.23
652	Wrong dose	38	3	2	No	Intravenous	3	2	Diploma	4.15	21	No	No	4.66667	64.23
653	Wrong rate of administration	38	3	2	No	Intravenous	3	2	Diploma	4.15	21	No	No	6.33333	57.06
654	Wrong drug-preparation	38	3	1	No	Intravenous	3	1	Diploma	2.05	21	No	No	3.16667	0
655	Wrong rate of administration	38	3	1	No	Intravenous	3	1	Diploma	2.05	21	No	No	2.83333	0
656	Wrong drug-preparation	38	3	1	No	Intravenous	3	1	Diploma	2.5	21	No	No	2.66667	0
657	Wrong rate of administration	38	3	1	No	Intravenous	3	1	Diploma	2.5	21	No	No	4.16667	6.42
658	Wrong dose	39	2.4	1	No	Oral	2	1	Adv Dip in Neonatalogy	1.25	12	No	No	3.33333	4.96
659	Wrong dose	31	1.3	2	No	Intravenous	1	2	Adv Dip in Neonatalogy	2.52	20	No	No	7.83333	517.36
660	Wrong rate of administration	31	1.3	2	No	Intravenous	1	2	Adv Dip in Neonatalogy	2.52	20	No	No	4.33333	27.15
661	Deteriorated drug	31	1.3	2	No	Intravenous	1	2	Adv Dip in Neonatalogy	2.59	20	No	No	5.83333	107.13
662	Wrong dose	31	1.3	2	No	Intravenous	1	2	Adv Dip in Neonatalogy	2.59	20	No	No	6.5	41.01
663	Wrong drug-preparation	38	3	3	No	Intravenous	2	9	Adv Dip in Neonatalogy	3.56	8	No	No	3.16667	0
664	Wrong rate of administration	38	3	3	No	Intravenous	2	9	Adv Dip in Neonatalogy	3.56	8	No	No	2.83333	0
665	Deteriorated drug	38	3	3	No	Intravenous	2	9	Adv Dip in Neonatalogy	3.56	8	No	No	5.33333	27.01
666	Wrong rate of administration	38	3	3	No	Intravenous	2	9	Adv Dip in Neonatalogy	3.56	8	No	No	6.33333	57.06
667	Wrong rate of administration	38	3	3	No	Intravenous	2	9	Adv Dip in Neonatalogy	3.56	8	No	No	5.66667	35.6
668	Wrong rate of administration	35	2.65	6	No	Intravenous	2	9	Adv Dip in Neonatalogy	2.2	8	No	No	3.66667	27.15
669	Wrong drug-preparation	35	2.65	6	No	Intravenous	2	9	Adv Dip in Neonatalogy	5.45	8	No	No	3.5	3.5
670	Incompatibility	35	2.65	6	No	Intravenous	2	9	Adv Dip in Neonatalogy	4.14	8	No	No	3.16667	0
671	Incompatibility	35	2.65	6	No	Intravenous	2	9	Adv Dip in Neonatalogy	2.25	8	No	Yes	3.16667	0
672	Deteriorated drug	35	2.65	6	No	Intravenous	2	9	Adv Dip in Neonatalogy	2.25	8	No	Yes	2.66667	0
673	Wrong drug-preparation	35	2.65	6	No	Intravenous	2	9	Adv Dip in Neonatalogy	2.25	8	No	Yes	2.5	0
674	Incompatibility	39	2.4	5	No	Intravenous	3	12	Diploma	4.07	8	No	No	5.66667	152.2
675	Wrong drug-preparation	39	2.4	5	No	Intravenous	3	12	Diploma	4.07	8	No	No	3.5	3.5
676	Wrong time	39	2.4	5	No	Oral	3	12	Diploma	3.05	8	No	No	2.66667	0
677	Incompatibility	39	2.4	5	No	Intravenous	3	12	Diploma	5.01	8	No	No	5.66667	152.2
678	Wrong drug-preparation	39	2.4	5	No	Intravenous	3	12	Diploma	5.01	8	No	No	3.5	3.5
679	Incompatibility	30	1.69	3	No	Intravenous	2	5	Adv Dip in Neonatalogy	9.56	20	No	No	4.33333	15
680	Deteriorated drug	30	1.69	3	No	Intravenous	2	5	Adv Dip in Neonatalogy	9.56	20	No	No	6	99.35
681	Wrong time	30	1.69	3	No	Intravenous	2	5	Adv Dip in Neonatalogy	9.56	20	No	No	3	0
682	Wrong drug-preparation	30	1.69	3	No	Intravenous	2	5	Adv Dip in Neonatalogy	9.56	20	No	No	3.66667	24.23
683	Deteriorated drug	30	1.69	3	No	Oral	2	5	Adv Dip in Neonatalogy	9.59	20	No	No	5	20.73
684	Incompatibility	30	1.69	3	No	Intravenous	2	5	Adv Dip in Neonatalogy	14	20	No	No	4.33333	15
685	Wrong drug-preparation	30	1.69	3	No	Intravenous	2	5	Adv Dip in Neonatalogy	14	20	No	No	4.33333	211.73
686	Wrong dose	25.86	0.99	2	No	Oral	1	1	Adv Dip in Neonatalogy	11.35	22	No	Yes	3.83333	22.19
687	Deteriorated drug	32	1.95	2	No	Oral	2	6	Diploma	3.03	21	No	No	3.33333	20.73
688	Wrong dose	32	1.95	2	No	Intravenous	2	6	Diploma	4.46	21	No	No	4.66667	47.73
689	Wrong rate of administration	32	1.95	2	No	Intravenous	2	6	Diploma	4.46	21	No	No	6.16667	35.6
690	Deteriorated drug	28	0.761	4	No	Intravenous	2	6	Diploma	3.06	21	No	No	4.16667	20.73
691	Wrong dose	28	0.761	4	No	Intravenous	2	6	Diploma	3.06	21	No	No	3.33333	25.69
692	Wrong drug-preparation	28	0.761	4	No	Intravenous	2	6	Diploma	3.06	21	No	No	2.66667	0
693	Wrong drug-preparation	28	0.761	4	No	Intravenous	2	6	Diploma	4.38	21	No	No	3	3.5
694	Wrong rate of administration	28	0.761	4	No	Intravenous	2	6	Diploma	4.38	21	No	No	2.83333	0
695	Wrong drug-preparation	28	0.761	4	No	Intravenous	2	6	Diploma	4.38	21	No	No	2.66667	0
696	Wrong rate of administration	28	0.761	4	No	Intravenous	2	6	Diploma	4.38	21	No	No	4.33333	27.15
697	Deteriorated drug	28	1.13	4	No	Oral	2	10	Diploma	4.56	8	No	No	4.83333	27.6
698	Wrong dose	28	1.13	4	No	Oral	2	10	Diploma	4.56	8	No	No	3.83333	42.19
699	Deteriorated drug	28	1.13	4	No	Oral	2	10	Diploma	2.52	8	No	No	3.66667	20.73
700	Wrong time	28	1.13	4	No	Intravenous	2	10	Diploma	2.52	8	No	No	3.33333	0
701	Wrong dose	28	1.13	4	No	Intravenous	2	10	Diploma	2.52	8	No	No	3.5	25.69
702	Wrong drug-preparation	28	1.13	4	No	Intravenous	2	10	Diploma	2.52	8	No	No	2.66667	0
703	Wrong rate of administration	28	1.13	4	No	Intravenous	2	10	Diploma	2.52	8	No	No	4.33333	27.15
704	Deteriorated drug	32	1.1	6	No	Intravenous	2	10	Diploma	3.4	8	Yes	No	4.5	24.23
705	Wrong drug-preparation	32	1.1	6	No	Intravenous	2	10	Diploma	3.4	8	Yes	No	2.66667	0
706	Deteriorated drug	32	1.1	6	No	Oral	2	10	Diploma	2.3	8	Yes	No	4.33333	24.23
707	Wrong time	32	1.1	6	No	Oral	2	10	Diploma	2.3	8	Yes	No	3.16667	3.5
708	Wrong dose	32	1.1	6	No	Oral	2	10	Diploma	2.3	8	Yes	No	3.83333	42.19
709	Deteriorated drug	32	1.1	6	No	Oral	2	10	Diploma	2.3	8	No	No	3.66667	20.73
710	Wrong dose	32	1.1	6	No	Oral	2	10	Diploma	2.3	8	No	No	3.5	22.19
711	Omission	37.86	2.8	5	No	Intravenous	2	13	Adv Dip in Neonatalogy	5	7	No	No	7.33333	425.57
712	Wrong dose	37.86	2.8	5	No	Intravenous	2	13	Adv Dip in Neonatalogy	1.41	7	No	No	2.33333	20.73
713	Wrong drug-preparation	37.86	2.8	5	No	Intravenous	2	13	Adv Dip in Neonatalogy	1.41	7	No	No	2.66667	0
714	Wrong rate of administration	37.86	2.8	5	No	Intravenous	2	13	Adv Dip in Neonatalogy	1.41	7	No	No	6.16667	34.14
715	Deteriorated drug	37.86	2.8	5	No	Intravenous	2	13	Adv Dip in Neonatalogy	1.41	7	No	No	5.16667	59.23
716	Wrong rate of administration	37.86	2.8	5	No	Intravenous	2	13	Adv Dip in Neonatalogy	1.41	7	No	No	6.33333	57.06
717	Wrong dose	37.86	2.8	5	No	Intravenous	2	13	Adv Dip in Neonatalogy	4.5	7	No	No	5	47.73
718	Wrong rate of administration	37.86	2.8	5	No	Intravenous	2	13	Adv Dip in Neonatalogy	4.5	7	No	No	5.66667	35.6
719	Incompatibility	40	3.11	9	No	Intravenous	2	13	Adv Dip in Neonatalogy	4.3	7	No	No	5	42.92
720	Wrong drug-preparation	40	3.11	9	No	Intravenous	2	13	Adv Dip in Neonatalogy	4.3	7	No	No	2.66667	0
721	Wrong rate of administration	40	3.11	9	No	Intravenous	2	13	Adv Dip in Neonatalogy	4.3	7	No	No	6.16667	34.14
722	Wrong drug-preparation	40	3.11	9	No	Intravenous	2	13	Adv Dip in Neonatalogy	4.5	7	Yes	No	3.16667	0
723	Wrong rate of administration	40	3.11	9	No	Intravenous	2	13	Adv Dip in Neonatalogy	4.5	7	Yes	No	2.83333	0
724	Wrong rate of administration	40	3.11	9	No	Intravenous	2	13	Adv Dip in Neonatalogy	4.5	7	Yes	No	5.66667	35.6
725	Deteriorated drug	40	3.11	9	No	Intravenous	2	13	Adv Dip in Neonatalogy	4.5	7	Yes	No	3.66667	25
726	Wrong rate of administration	40	3.11	9	No	Intravenous	2	13	Adv Dip in Neonatalogy	4.5	7	Yes	No	6.33333	57.06
727	Incompatibility	40	3.11	9	No	Intravenous	2	13	Adv Dip in Neonatalogy	1.5	7	No	Yes	5	42.92
728	Wrong drug-preparation	40	3.11	9	No	Intravenous	2	13	Adv Dip in Neonatalogy	1.5	7	No	Yes	3.33333	3.87
729	Incompatibility	40	3.11	9	No	Intravenous	2	13	Adv Dip in Neonatalogy	3.3	7	No	No	5	42.92
730	Wrong drug-preparation	40	3.11	9	No	Intravenous	2	13	Adv Dip in Neonatalogy	3.3	7	No	No	2.83333	0
731	Incompatibility	40	3.11	9	No	Intravenous	1	5	Adv Dip in Neonatalogy	3.45	6	No	No	5	42.92
732	Incompatibility	40	3.11	9	No	Intravenous	2	13	Adv Dip in Neonatalogy	5.38	7	No	No	5	42.92
733	Wrong drug-preparation	40	3.11	9	No	Intravenous	2	13	Adv Dip in Neonatalogy	5.38	7	No	No	2.83333	0
734	Deteriorated drug	35	2.3	4	No	Intravenous	1	5	Adv Dip in Neonatalogy	4.35	6	No	No	4.16667	0
735	Wrong drug-preparation	35	2.3	4	No	Intravenous	1	5	Adv Dip in Neonatalogy	4.35	6	No	No	3.5	3.5
736	Wrong dose	35	2.3	4	No	Oral	1	5	Adv Dip in Neonatalogy	2.15	6	No	No	3	33.7
737	Deteriorated drug	38	3.2	3	No	Intravenous	2	6	Adv Dip in Neonatalogy	3.3	20	No	No	3.83333	20.73
738	Wrong drug-preparation	38	3.2	3	No	Intravenous	2	6	Adv Dip in Neonatalogy	3.3	20	No	No	2.66667	3.5
739	Wrong rate of administration	38	3.2	3	No	Intravenous	2	6	Adv Dip in Neonatalogy	3.3	20	No	No	3	3.5
740	Incompatibility	38	3.2	3	No	Intravenous	2	6	Adv Dip in Neonatalogy	3.3	20	No	No	4	15
741	Wrong time	38	3.2	3	No	Intravenous	2	6	Adv Dip in Neonatalogy	3.3	20	No	No	4.16667	18.5
742	Wrong rate of administration	38	3.2	3	No	Intravenous	2	6	Adv Dip in Neonatalogy	3.3	20	No	No	5.66667	35.6
743	Incompatibility	38	3.2	3	No	Intravenous	2	6	Adv Dip in Neonatalogy	3.3	20	No	No	4	15
744	Wrong drug-preparation	38	3.2	3	No	Intravenous	2	6	Adv Dip in Neonatalogy	3.3	20	No	No	4.16667	211.73
745	Wrong rate of administration	38	3.2	3	No	Intravenous	2	6	Adv Dip in Neonatalogy	3.3	20	No	No	4.5	100.69
746	Deteriorated drug	39	3.16	3	No	Intravenous	2	6	Adv Dip in Neonatalogy	1.55	20	No	No	5.16667	59.23
747	Wrong rate of administration	39	3.16	3	No	Intravenous	2	6	Adv Dip in Neonatalogy	1.55	20	No	No	6.33333	57.06
748	Deteriorated drug	39	3.16	3	No	Intravenous	2	6	Adv Dip in Neonatalogy	3.3	20	No	No	3.83333	20.73
749	Wrong time	39	3.16	3	No	Intravenous	2	6	Adv Dip in Neonatalogy	3.3	20	No	No	2.83333	0
750	Wrong drug-preparation	39	3.16	3	No	Intravenous	2	6	Adv Dip in Neonatalogy	3.3	20	No	No	2.66667	3.5
751	Wrong rate of administration	39	3.16	3	No	Intravenous	2	6	Adv Dip in Neonatalogy	3.3	20	No	No	3	3.5
752	Wrong time	39	3.16	3	No	Intravenous	2	6	Adv Dip in Neonatalogy	3.3	20	No	No	2.5	15
753	Wrong rate of administration	39	3.16	3	No	Intravenous	2	6	Adv Dip in Neonatalogy	3.3	20	No	No	5.66667	35.6
754	Deteriorated drug	38	3.2	3	No	Intravenous	2	8	Adv Dip in Neonatalogy	1.5	20	No	No	3.83333	20.73
755	Wrong time	38	3.2	3	No	Intravenous	2	8	Adv Dip in Neonatalogy	1.5	20	No	No	2.83333	0
756	Wrong drug-preparation	38	3.2	3	No	Intravenous	2	8	Adv Dip in Neonatalogy	1.5	20	No	No	2.66667	3.5
757	Wrong rate of administration	38	3.2	3	No	Intravenous	2	8	Adv Dip in Neonatalogy	1.5	20	No	No	3	3.5
758	Incompatibility	38	3.2	3	No	Intravenous	2	8	Adv Dip in Neonatalogy	1.5	20	No	No	4	15
759	Wrong time	38	3.2	3	No	Intravenous	2	8	Adv Dip in Neonatalogy	1.5	20	No	No	4.16667	18.5
760	Wrong rate of administration	38	3.2	3	No	Intravenous	2	8	Adv Dip in Neonatalogy	1.5	20	No	No	5.66667	35.6
761	Incompatibility	38	3.2	3	No	Intravenous	2	8	Adv Dip in Neonatalogy	1.5	20	No	No	4	15
762	Wrong time	38	3.2	3	No	Intravenous	2	8	Adv Dip in Neonatalogy	1.5	20	No	No	3.16667	32.5
763	Wrong drug-preparation	38	3.2	3	No	Intravenous	2	8	Adv Dip in Neonatalogy	1.5	20	No	No	4.16667	211.73
764	Wrong rate of administration	39	3.16	4	No	Intravenous	2	8	Adv Dip in Neonatalogy	1.32	20	Yes	No	6.33333	57.06
765	Incompatibility	39	3.16	4	No	Intravenous	2	8	Adv Dip in Neonatalogy	3.3	20	No	No	4.5	22.19
766	Deteriorated drug	39	3.16	4	No	Intravenous	2	8	Adv Dip in Neonatalogy	3.3	20	No	No	3.83333	20.73
767	Wrong time	39	3.16	4	No	Intravenous	2	8	Adv Dip in Neonatalogy	3.3	20	No	No	2.83333	0
768	Wrong drug-preparation	39	3.16	4	No	Intravenous	2	8	Adv Dip in Neonatalogy	3.3	20	No	No	2.66667	3.5
769	Wrong rate of administration	39	3.16	4	No	Intravenous	2	8	Adv Dip in Neonatalogy	3.3	20	No	No	3	3.5
770	Incompatibility	39	3.16	4	No	Intravenous	2	8	Adv Dip in Neonatalogy	3.3	20	No	No	4.5	22.19
771	Wrong time	39	3.16	4	No	Intravenous	2	8	Adv Dip in Neonatalogy	3.3	20	No	No	2.5	15
772	Wrong rate of administration	39	3.16	4	No	Intravenous	2	8	Adv Dip in Neonatalogy	3.3	20	No	No	5.66667	35.6
773	Incompatibility	39	3.16	4	No	Intravenous	2	8	Adv Dip in Neonatalogy	3.1	20	No	No	4.5	22.19
774	Wrong drug-preparation	39	3.16	4	No	Intravenous	2	8	Adv Dip in Neonatalogy	3.1	20	No	No	2.83333	0
775	Wrong rate of administration	39	3.16	4	No	Intravenous	2	8	Adv Dip in Neonatalogy	3.1	20	No	No	3.83333	4.96
776	Incompatibility	39	3.34	2	No	Intravenous	2	6	Adv Dip in Neonatalogy	4.41	21	Yes	No	4	15
777	Wrong rate of administration	39	3.34	2	No	Intravenous	2	6	Adv Dip in Neonatalogy	4.41	21	Yes	No	5.66667	35.6
778	Incompatibility	39	3.34	2	No	Intravenous	2	6	Adv Dip in Neonatalogy	4.41	21	No	No	4	15
779	Wrong time	39	3.34	2	No	Intravenous	2	6	Adv Dip in Neonatalogy	4.41	21	No	No	3.16667	32.5
780	Wrong drug-preparation	39	3.34	2	No	Intravenous	2	6	Adv Dip in Neonatalogy	4.41	21	No	No	3.5	3.5
781	Deteriorated drug	35	2.3	4	No	Intravenous	2	6	Adv Dip in Neonatalogy	4.52	21	No	No	4.16667	0
782	Wrong drug-preparation	35	2.3	4	No	Intravenous	2	6	Adv Dip in Neonatalogy	4.52	21	No	No	3.5	3.5
783	Wrong dose	35	2.3	4	No	Oral	2	6	Adv Dip in Neonatalogy	2.01	21	No	No	3.33333	4.96
784	Wrong dose	35	2.3	4	No	Oral	2	6	Adv Dip in Neonatalogy	2.01	21	No	No	3	33.7
785	Wrong dose	28	0.761	9	No	Intravenous	2	10	Diploma	4.57	21	No	No	4.83333	44.23
786	Wrong drug-preparation	28	0.761	9	No	Intravenous	2	10	Diploma	4.57	21	No	No	3	3.5
787	Wrong dose	28	0.761	9	No	Intravenous	2	10	Diploma	4.57	21	No	No	3	20.73
788	Wrong drug-preparation	28	0.761	9	No	Intravenous	2	10	Diploma	4.57	21	No	No	2.66667	0
789	Wrong rate of administration	28	0.761	9	No	Intravenous	2	10	Diploma	4.57	21	No	No	4.33333	27.15
790	Wrong drug-preparation	28	0.761	9	No	Intravenous	2	10	Adv Dip in Neonatalogy	0.5	20	No	No	4.5	31.73
791	Wrong dose	28	0.761	9	No	Intravenous	2	1	Adv Dip in Neonatalogy	1.06	12	No	No	3.83333	40.73
792	Wrong drug-preparation	28	0.761	9	No	Intravenous	2	1	Adv Dip in Neonatalogy	1.06	12	No	No	3.5	42.98
793	Wrong rate of administration	28	0.761	9	No	Intravenous	2	1	Adv Dip in Neonatalogy	1.06	12	No	No	7.5	73.88
794	Deteriorated drug	28	0.761	9	No	Intravenous	2	10	Diploma	1.04	21	No	Yes	7	65.46
795	Wrong dose	28	0.761	9	No	Intravenous	2	10	Diploma	1.04	21	No	Yes	4.83333	33.19
796	Wrong drug-preparation	28	0.761	9	No	Intravenous	2	10	Diploma	1.04	21	No	Yes	5.5	29.23
797	Wrong rate of administration	28	0.761	9	No	Intravenous	2	10	Diploma	1.04	21	No	Yes	6.33333	73.01
798	Deteriorated drug	28	0.761	9	No	Intravenous	2	10	Diploma	1.07	21	No	No	6.16667	108.89
799	Wrong drug-preparation	28	0.761	9	No	Intravenous	2	10	Diploma	1.07	21	No	No	3.66667	3.5
800	Incompatibility	28	0.761	9	No	Intravenous	2	10	Diploma	2.56	21	No	No	6.66667	60.15
801	Wrong time	28	0.761	9	No	Intravenous	2	10	Diploma	2.56	21	No	No	7.16667	96.65
802	Wrong drug-preparation	28	0.761	9	No	Intravenous	2	10	Diploma	2.56	21	No	No	4.5	31.73
803	Wrong rate of administration	28	0.761	9	No	Intravenous	2	10	Diploma	2.56	21	No	No	7.5	73.88
804	Incompatibility	28	0.761	9	No	Intravenous	2	10	Diploma	3	21	No	No	6.66667	60.15
805	Wrong time	28	0.761	9	No	Intravenous	2	10	Diploma	3	21	No	No	7.16667	96.65
806	Wrong drug-preparation	28	0.761	9	No	Intravenous	2	10	Diploma	3	21	No	No	4.5	31.73
807	Wrong rate of administration	28	0.761	9	No	Intravenous	2	10	Diploma	3	21	No	No	2.83333	0
808	Deteriorated drug	28	0.761	9	No	Intravenous	2	10	Diploma	3.07	21	No	Yes	7	65.46
809	Wrong time	28	0.761	9	No	Intravenous	2	10	Diploma	3.07	21	No	Yes	7.16667	96.65
810	Wrong drug-preparation	28	0.761	9	No	Intravenous	2	10	Diploma	3.07	21	No	Yes	5.5	29.23
811	Wrong rate of administration	28	0.761	9	No	Intravenous	2	10	Diploma	3.07	21	No	Yes	6.33333	73.01
812	Wrong time	40	3.11	5	No	Intravenous	2	9	Adv Dip in Neonatalogy	2.45	12	No	No	2	0
813	Wrong rate of administration	40	3.11	5	No	Intravenous	2	9	Adv Dip in Neonatalogy	2.45	12	No	No	6.16667	34.14
814	Wrong drug-preparation	40	3.11	5	No	Intravenous	2	9	Adv Dip in Neonatalogy	5.25	12	No	No	3.16667	0
815	Wrong rate of administration	40	3.11	5	No	Intravenous	2	9	Adv Dip in Neonatalogy	5.25	12	No	No	2.83333	0
816	Wrong time	40	3.11	5	No	Oral	2	9	Adv Dip in Neonatalogy	2.45	12	No	No	5.16667	25.69
817	Wrong dose	40	3.11	5	No	Oral	2	9	Adv Dip in Neonatalogy	2.45	12	No	No	2.33333	0
818	Wrong time	37.86	2.8	4	No	Intravenous	2	9	Adv Dip in Neonatalogy	3.15	12	No	No	6	35.75
819	Wrong drug-preparation	37.86	2.8	4	No	Intravenous	2	9	Adv Dip in Neonatalogy	3.15	12	No	No	3.16667	0
820	Wrong rate of administration	37.86	2.8	4	No	Intravenous	2	9	Adv Dip in Neonatalogy	3.15	12	No	No	2.83333	0
821	Wrong time	37.86	2.8	4	No	Intravenous	2	9	Adv Dip in Neonatalogy	3.05	12	No	No	4.16667	18.5
822	Wrong rate of administration	37.86	2.8	4	No	Intravenous	2	9	Adv Dip in Neonatalogy	3.05	12	No	No	6.33333	57.06
823	Wrong rate of administration	37.86	2.8	4	No	Intravenous	2	9	Adv Dip in Neonatalogy	5.25	12	No	No	5.66667	35.6
824	Incompatibility	39.43	3.15	3	No	Intravenous	2	10	Diploma	4.25	21	No	No	4	15
825	Wrong rate of administration	39.43	3.15	3	No	Intravenous	2	10	Diploma	4.25	21	No	No	5.66667	35.6
826	Incompatibility	39.43	3.15	3	No	Intravenous	2	10	Diploma	4.25	21	No	No	4	15
827	Wrong dose	39.43	3.15	3	No	Intravenous	2	10	Diploma	4.25	21	No	No	3.5	44.23
828	Wrong drug-preparation	39.43	3.15	3	No	Intravenous	2	10	Diploma	4.25	21	No	No	3.5	3.5
829	Wrong drug-preparation	39.43	3.15	3	No	Intravenous	2	8	Adv Dip in Neonatalogy	4.05	20	No	No	2.66667	0
830	Wrong rate of administration	39.43	3.15	3	No	Intravenous	2	8	Adv Dip in Neonatalogy	4.05	20	No	No	4.16667	6.42
831	Deteriorated drug	28	1.13	4	No	Intravenous	2	8	Adv Dip in Neonatalogy	4.4	21	No	No	5.5	33.67
832	Wrong time	28	1.13	4	No	Intravenous	2	8	Adv Dip in Neonatalogy	4.4	21	No	No	2.66667	0
833	Wrong dose	28	1.13	4	No	Intravenous	2	8	Adv Dip in Neonatalogy	4.4	21	No	No	2.16667	0
834	Wrong dose	28	1.13	4	No	Intravenous	2	8	Adv Dip in Neonatalogy	1.3	21	No	No	3.5	25.69
835	Wrong rate of administration	28	1.13	4	No	Intravenous	2	8	Adv Dip in Neonatalogy	1.3	21	No	No	4.33333	27.15
836	Deteriorated drug	32	1.1	4	No	Intravenous	2	8	Adv Dip in Neonatalogy	2.55	21	No	No	4.5	24.23
837	Wrong drug-preparation	32	1.1	4	No	Intravenous	2	8	Adv Dip in Neonatalogy	2.55	21	No	No	2.66667	0
838	Incompatibility	32	1.1	4	No	Intravenous	2	8	Adv Dip in Neonatalogy	4.5	21	No	No	4.33333	15
839	Incompatibility	32	1.1	4	No	Intravenous	2	8	Adv Dip in Neonatalogy	3.27	21	No	No	4.33333	15
840	Deteriorated drug	32	1.1	4	No	Intravenous	2	8	Adv Dip in Neonatalogy	3.27	21	No	No	5.83333	107.13
841	Wrong time	32	1.1	4	No	Intravenous	2	8	Adv Dip in Neonatalogy	3.27	21	No	No	3	15
842	Deteriorated drug	32	1.1	4	No	Oral	2	8	Adv Dip in Neonatalogy	1.35	21	No	No	3.66667	20.73
843	Wrong time	32	1.1	4	No	Oral	2	8	Adv Dip in Neonatalogy	1.35	21	No	No	3	22.19
844	Omission	30	1.69	3	No	Oral	2	8	Adv Dip in Neonatalogy	9	20	No	No	6.33333	182.1
845	Wrong drug-preparation	37.86	2.8	1	No	Intravenous	2	13	Adv Dip in Neonatalogy	1.41	7	No	No	3.16667	0
846	Wrong rate of administration	37.86	2.8	1	No	Intravenous	2	13	Adv Dip in Neonatalogy	1.41	7	No	No	2.83333	0
847	Wrong rate of administration	31.57	1.65	2	No	Intravenous	3	4	Diploma	4.2	1	No	No	6.16667	35.6
848	Wrong rate of administration	31.57	1.65	2	No	Intravenous	3	4	Diploma	4.25	1	No	No	7.33333	52.1
849	Wrong dose	30	1.18	1	No	Intravenous	3	4	Diploma	4.3	1	No	No	3.83333	451.83
850	Wrong drug-preparation	30	1.18	1	No	Intravenous	3	4	Diploma	4.3	1	No	No	3.5	24.23
851	Wrong rate of administration	30	1.18	1	No	Intravenous	3	4	Diploma	4.3	1	No	No	6	33.56
852	Wrong rate of administration	31	1.35	2	No	Intravenous	3	6	Diploma	5.15	9	No	No	7.33333	52.1
853	Wrong rate of administration	31	1.35	2	No	Intravenous	3	6	Diploma	5.17	9	No	No	6.16667	35.6
854	Wrong drug-preparation	30	1.4	2	No	Intravenous	3	6	Diploma	5.3	9	No	No	2.66667	0
855	Wrong rate of administration	30	1.4	2	No	Intravenous	3	6	Diploma	5.3	9	No	No	3.33333	27.15
856	Wrong time	31.57	1.31	2	No	Oral	4	8	Diploma	5.42	2	No	No	2.5	0
857	Wrong rate of administration	31	1.35	2	No	Intravenous	4	8	Diploma	5.45	2	No	No	7.33333	52.1
858	Wrong rate of administration	31	1.35	2	No	Intravenous	4	8	Diploma	5.48	2	No	No	6.16667	35.6
859	Incompatibility	32.29	1.42	3	No	Intravenous	4	8	Diploma	5.52	2	No	No	4.33333	15
860	Wrong rate of administration	32.29	1.42	3	No	Intravenous	4	8	Diploma	5.52	2	No	No	6.16667	35.6
861	Incompatibility	32.29	1.42	3	No	Intravenous	4	8	Diploma	5.54	2	No	No	4.33333	15
862	Wrong drug-preparation	32.29	1.42	3	No	Intravenous	4	8	Diploma	5.54	2	No	No	4.33333	211.73
863	Wrong rate of administration	32.29	1.42	3	No	Intravenous	4	8	Diploma	5.54	2	No	No	4.83333	120.69
864	Wrong rate of administration	32.29	1.42	3	No	Intravenous	4	8	Diploma	5.57	2	No	No	7.33333	52.1
865	Wrong time	30	1.18	1	No	Intravenous	4	8	Diploma	5.35	2	No	No	2.83333	15
866	Wrong dose	30	1.18	1	No	Intravenous	4	8	Diploma	5.35	2	No	No	3.83333	451.83
867	Wrong drug-preparation	30	1.18	1	No	Intravenous	4	8	Diploma	5.35	2	No	No	3.5	24.23
868	Wrong rate of administration	30	1.18	1	No	Intravenous	4	8	Diploma	5.35	2	No	No	6	33.56
869	Wrong time	32	1.68	1	No	Intravenous	2	4	Diploma	5.15	13	No	No	2.83333	15
870	Wrong dose	32	1.68	1	No	Intravenous	2	4	Diploma	5.15	13	No	No	4.83333	479.74
871	Wrong drug-preparation	32	1.68	1	No	Intravenous	2	4	Diploma	5.15	13	No	No	3.5	24.23
872	Wrong rate of administration	32	1.68	1	No	Intravenous	2	4	Diploma	5.15	13	No	No	6	33.56
873	Wrong rate of administration	31.57	1.65	3	No	Intravenous	2	4	Diploma	5.2	13	No	No	6.16667	35.6
874	Wrong rate of administration	31.57	1.65	3	No	Intravenous	2	4	Diploma	5.23	13	No	No	7.33333	52.1
875	Wrong time	31.57	1.65	3	No	Oral	2	4	Diploma	5.27	13	No	No	2.5	0
876	Wrong time	30	1.18	2	No	Intravenous	4	8	Diploma	5.3	1	No	No	2.83333	15
877	Wrong drug-preparation	30	1.18	2	No	Intravenous	4	8	Diploma	5.3	1	No	No	3.5	24.23
878	Wrong rate of administration	30	1.18	2	No	Intravenous	4	8	Diploma	5.3	1	No	No	6	33.56
879	Wrong drug-preparation	30	1.18	2	No	Intravenous	4	8	Diploma	5.35	1	No	No	2.66667	0
880	Wrong rate of administration	30	1.18	2	No	Intravenous	4	8	Diploma	5.35	1	No	No	3.33333	27.15
881	Incompatibility	40	3.24	2	No	Intravenous	4	8	Diploma	5.4	1	No	No	4	15
882	Wrong rate of administration	40	3.24	2	No	Intravenous	4	8	Diploma	5.4	1	No	No	6	32.1
883	Incompatibility	40	3.24	2	No	Intravenous	4	8	Diploma	5.43	1	No	No	4	15
884	Wrong drug-preparation	40	3.24	2	No	Intravenous	4	8	Diploma	5.43	1	No	No	3.5	3.5
885	Wrong rate of administration	40	3.24	2	No	Intravenous	4	8	Diploma	5.43	1	No	No	4.5	100.69
886	Wrong rate of administration	31.57	1.65	3	No	Intravenous	4	8	Diploma	5.5	1	No	No	5.66667	30.06
887	Wrong rate of administration	31.57	1.65	3	No	Intravenous	4	8	Diploma	5.53	1	No	No	7.33333	52.1
888	Wrong drug-preparation	31.57	1.65	3	No	Intravenous	4	8	Diploma	5.55	1	No	No	2.66667	0
889	Wrong rate of administration	31.57	1.65	3	No	Intravenous	4	8	Diploma	5.55	1	No	No	3.33333	27.15
890	Wrong rate of administration	31	1.35	2	No	Intravenous	2	3	Diploma	4.2	3	No	No	7.33333	52.1
891	Wrong time	31	1.35	2	No	Oral	2	3	Diploma	4.25	3	No	No	2.5	0
892	Wrong rate of administration	35.14	2.3	1	No	Intravenous	3	5	Diploma	4.4	3	No	No	6.16667	35.6
893	Wrong rate of administration	35	2.67	1	No	Intravenous	3	5	Diploma	4.45	3	No	No	5.66667	35.6
894	Wrong rate of administration	31	1.6	3	No	Intravenous	3	5	Diploma	4.5	3	No	No	7.33333	52.1
895	Incompatibility	31	1.6	3	No	Intravenous	3	5	Diploma	4.53	3	No	No	4.33333	15
896	Wrong rate of administration	31	1.6	3	No	Intravenous	3	5	Diploma	4.53	3	No	No	6.16667	35.6
897	Incompatibility	31	1.6	3	No	Intravenous	3	5	Diploma	4.56	3	No	No	4.33333	15
898	Wrong drug-preparation	31	1.6	3	No	Intravenous	3	5	Diploma	4.56	3	No	No	4.33333	211.73
899	Wrong rate of administration	31	1.6	3	No	Intravenous	3	5	Diploma	4.56	3	No	No	4.66667	100.69
900	Incompatibility	40.14	3.3	2	No	Intravenous	3	5	Diploma	4.15	6	No	No	4	15
901	Wrong rate of administration	40.14	3.3	2	No	Intravenous	3	5	Diploma	4.15	6	No	No	6	32.1
902	Incompatibility	40.14	3.3	2	No	Intravenous	3	5	Diploma	4.17	6	No	No	4	15
903	Wrong drug-preparation	40.14	3.3	2	No	Intravenous	3	5	Diploma	4.17	6	No	No	4	211.73
904	Wrong rate of administration	40.14	3.3	2	No	Intravenous	3	5	Diploma	4.17	6	No	No	4.5	100.69
905	Wrong time	31	1.35	1	No	Oral	3	5	Diploma	4.3	6	No	No	2.5	0
906	Wrong time	31.57	1.65	2	No	Oral	3	5	Diploma	4.38	6	No	No	3	22.19
907	Wrong time	31.57	1.31	4	No	Oral	3	10	Diploma	5.15	1	No	No	2.5	0
908	Deteriorated drug	40	3.24	1	No	Intravenous	3	10	Diploma	5.22	1	No	No	4	30.21
909	Wrong drug-preparation	40	3.24	1	No	Intravenous	3	10	Diploma	5.22	1	No	No	3	24.23
910	Wrong rate of administration	40	3.24	1	No	Intravenous	3	10	Diploma	5.22	1	No	No	4.5	28.6
911	Wrong time	40	3	5	No	Intravenous	3	10	Diploma	5.5	1	No	No	2.16667	0
912	Wrong dose	40	3	5	No	Intravenous	3	10	Diploma	5.3	1	No	No	3	0
913	Wrong rate of administration	40	3	5	No	Intravenous	3	10	Diploma	5.3	1	No	No	3.16667	0
914	Wrong time	40	3	5	No	Oral	3	10	Diploma	5.33	1	No	No	4.16667	27.15
915	Wrong rate of administration	40	3.64	1	No	Intravenous	3	4	Diploma	4.45	13	Yes	No	6	32.1
916	Wrong drug-preparation	40	2.57	1	No	Intravenous	4	11	Diploma	6.15	8	No	No	3	24.23
917	Wrong rate of administration	40	2.57	1	No	Intravenous	4	11	Diploma	6.15	8	No	No	4.5	28.6
918	Wrong time	31.57	1.31	4	No	Oral	4	11	Diploma	6.47	8	No	No	2.83333	22.19
919	Incompatibility	40	2.54	2	No	Intravenous	4	11	Diploma	6.52	8	Yes	No	4	15
920	Wrong time	40	2.54	2	No	Intravenous	4	11	Diploma	6.52	8	Yes	No	4.16667	18.5
921	Wrong rate of administration	40	2.54	2	No	Intravenous	4	11	Diploma	6.52	8	Yes	No	5.66667	35.6
922	Incompatibility	40	2.54	2	No	Intravenous	4	11	Diploma	6.55	8	Yes	No	4	15
923	Wrong time	40	2.54	2	No	Intravenous	4	11	Diploma	6.55	8	Yes	No	3.66667	18.5
924	Wrong drug-preparation	40	2.54	2	No	Intravenous	4	11	Diploma	6.55	8	Yes	No	4	211.73
925	Wrong rate of administration	40	2.54	2	No	Intravenous	4	11	Diploma	6.55	8	Yes	No	4.5	100.69
926	Wrong rate of administration	40	3.74	2	No	Intravenous	3	8	Diploma	4.05	1	No	No	6.16667	34.14
927	Wrong rate of administration	35	1.72	4	No	Intravenous	3	8	Diploma	4.28	1	No	No	6.16667	34.14
928	Wrong rate of administration	35	1.72	4	No	Intravenous	3	8	Diploma	4.33	1	No	No	6.16667	35.6
929	Wrong rate of administration	35	1.72	4	No	Intravenous	3	8	Diploma	4.37	1	No	No	6.16667	60.56
930	Incompatibility	35	1.59	4	No	Intravenous	3	7	Diploma	5.1	18	No	No	4.33333	15
931	Wrong rate of administration	35	1.59	4	No	Intravenous	3	7	Diploma	5.1	18	No	No	6.16667	35.6
932	Incompatibility	35	1.59	4	No	Intravenous	3	7	Diploma	5.14	18	No	No	4.33333	15
933	Wrong drug-preparation	35	1.59	4	No	Intravenous	3	7	Diploma	5.14	18	No	No	4.33333	211.73
934	Wrong rate of administration	35	1.59	4	No	Intravenous	3	7	Diploma	5.14	18	No	No	4.66667	100.69
935	Wrong drug-preparation	35	1.59	4	No	Intravenous	3	7	Diploma	5.16	18	No	No	2.66667	0
936	Wrong rate of administration	35	1.59	4	No	Intravenous	3	7	Diploma	5.16	18	No	No	3.33333	27.15
937	Wrong rate of administration	35	1.59	4	No	Intravenous	3	7	Diploma	5.19	18	No	No	6.16667	34.14
938	Deteriorated drug	40	2.57	1	No	Intravenous	3	7	Diploma	5.25	18	No	No	4	30.21
939	Wrong drug-preparation	40	2.57	1	No	Intravenous	3	7	Diploma	5.25	18	No	No	3	24.23
940	Wrong rate of administration	40	2.57	1	No	Intravenous	3	7	Diploma	5.25	18	No	No	4.5	28.6
941	Wrong time	31.57	1.31	4	No	Oral	4	9	Diploma	4.35	8	No	No	2.5	0
942	Wrong time	34	0.9	1	No	Oral	4	9	Diploma	4.4	8	No	No	2.66667	0
943	Wrong dose	34	0.9	1	No	Oral	4	9	Diploma	4.4	8	No	No	1.16667	0
944	Incompatibility	40	3.91	2	No	Intravenous	4	9	Diploma	5	8	No	No	4	15
945	Deteriorated drug	40	3.91	2	No	Intravenous	4	9	Diploma	5	8	No	No	3.33333	0
946	Wrong drug-preparation	40	3.91	2	No	Intravenous	4	9	Diploma	5	8	No	No	3.66667	24.23
947	Incompatibility	40	3.91	2	No	Intravenous	4	9	Diploma	4.45	8	No	No	4	15
948	Wrong drug-preparation	40	3.91	2	No	Intravenous	4	9	Diploma	4.45	8	No	No	4.16667	211.73
949	Wrong rate of administration	40	3.91	2	No	Intravenous	4	9	Diploma	4.45	8	No	No	4.5	100.69
950	Wrong time	35	1.72	2	No	Intravenous	3	9	Diploma	4.25	10	Yes	No	3.33333	15
951	Wrong dose	30	1.4	3	No	Oral	3	9	Diploma	4.35	10	Yes	No	2	4.96
952	Wrong drug-preparation	40	3.74	4	No	Intravenous	3	9	Diploma	4.42	10	No	No	2.66667	3.5
953	Wrong rate of administration	40	3.74	4	No	Intravenous	3	9	Diploma	4.42	10	No	No	3	3.5
954	Wrong drug-preparation	40	3.74	4	No	Intravenous	3	9	Diploma	4.48	10	No	No	5.66667	184.6
955	Wrong rate of administration	40	3.74	4	No	Intravenous	3	9	Diploma	4.48	10	No	No	6.33333	37.06
956	Wrong time	40	3.74	4	No	Intravenous	3	9	Diploma	4.55	10	No	No	2.16667	0
957	Wrong dose	35	1.59	2	No	Intravenous	4	7	Diploma	5.3	8	No	No	3.33333	4.96
958	Wrong drug-preparation	35	1.59	2	No	Intravenous	4	7	Diploma	5.3	8	No	No	2.66667	0
959	Wrong rate of administration	35	1.59	2	No	Intravenous	4	7	Diploma	5.3	8	No	No	3.33333	27.15
960	Deteriorated drug	35	1.59	2	No	Intravenous	4	7	Diploma	5.4	8	No	No	5.66667	100.26
961	Wrong time	35	1.59	2	No	Intravenous	4	7	Diploma	5.4	8	No	No	3.16667	15
962	Wrong dose	35	1.59	2	No	Intravenous	4	7	Diploma	5.4	8	No	No	4.33333	44.23
963	Wrong drug-preparation	35	1.59	2	No	Intravenous	4	7	Diploma	5.4	8	No	No	3.33333	24.23
964	Wrong rate of administration	35	1.59	2	No	Intravenous	4	7	Diploma	5.4	8	No	No	4.83333	28.6
965	Wrong time	33	1.68	1	No	Oral	4	7	Diploma	5.45	8	No	No	2.5	0
966	Wrong dose	33	1.68	1	No	Oral	4	7	Diploma	5.45	8	No	No	1.5	0
967	Wrong drug-preparation	40	3.91	1	No	Intravenous	3	8	Diploma	4.1	6	No	No	3.66667	24.23
968	Incompatibility	40	3.72	2	No	Intravenous	3	8	Diploma	4.23	6	No	No	4	15
969	Wrong drug-preparation	40	3.72	2	No	Intravenous	3	8	Diploma	4.23	6	No	No	3.66667	24.23
970	Incompatibility	40	3.72	2	No	Intravenous	3	8	Diploma	4.2	6	No	No	4	15
971	Wrong drug-preparation	40	3.72	2	No	Intravenous	3	8	Diploma	4.2	6	No	No	4.16667	211.73
972	Wrong rate of administration	40	3.72	2	No	Intravenous	3	8	Diploma	4.2	6	No	No	4.5	100.69
973	Wrong dose	40	3.74	5	No	Intravenous	3	8	Diploma	4.38	6	No	No	4	20.73
974	Wrong drug-preparation	40	3.74	5	No	Intravenous	3	8	Diploma	4.38	6	No	No	2.66667	3.5
975	Wrong rate of administration	40	3.74	5	No	Intravenous	3	8	Diploma	4.38	6	No	No	3	3.5
976	Wrong drug-preparation	40	3.74	5	No	Intravenous	3	8	Diploma	4.45	6	No	No	5.66667	184.6
977	Wrong rate of administration	40	3.74	5	No	Intravenous	3	8	Diploma	4.45	6	No	No	6.33333	37.06
978	Wrong time	40	3.74	5	No	Intravenous	3	8	Diploma	5.05	6	No	No	4	15
979	Wrong dose	40	3.74	5	No	Intravenous	3	8	Diploma	4.35	6	No	No	3	0
980	Wrong rate of administration	40	3.74	5	No	Intravenous	3	8	Diploma	4.35	6	No	No	3.16667	0
981	Wrong time	35	1.59	2	No	Intravenous	4	6	Diploma	5.4	9	No	No	3.16667	15
982	Wrong dose	35	1.59	2	No	Intravenous	4	6	Diploma	5.4	9	No	No	4.33333	44.23
983	Wrong drug-preparation	35	1.59	2	No	Intravenous	4	6	Diploma	5.4	9	No	No	3.33333	24.23
984	Wrong rate of administration	35	1.59	2	No	Intravenous	4	6	Diploma	5.4	9	No	No	4.83333	28.6
985	Wrong drug-preparation	35	1.59	2	No	Intravenous	4	6	Diploma	5.45	9	No	No	2.66667	0
986	Wrong rate of administration	35	1.59	2	No	Intravenous	4	6	Diploma	5.45	9	No	No	3.33333	27.15
987	Wrong time	33	1.68	1	No	Oral	4	6	Diploma	5.5	9	No	No	2.5	0
988	Wrong time	35	1.72	2	No	Oral	4	6	Diploma	6.4	9	No	No	5.66667	27.15
989	Wrong time	40	3.74	2	No	Intravenous	4	8	Diploma	4.1	2	No	No	2.83333	15
990	Wrong drug-preparation	40	3.74	2	No	Intravenous	4	8	Diploma	4.1	2	No	No	3.33333	24.23
991	Wrong rate of administration	40	3.74	2	No	Intravenous	4	8	Diploma	4.1	2	No	No	5.66667	32.1
992	Deteriorated drug	35	1.97	1	No	Intravenous	4	8	Diploma	4.25	2	No	No	3.5	0
993	Wrong drug-preparation	35	1.97	1	No	Intravenous	4	8	Diploma	4.25	2	No	No	3.66667	24.23
994	Wrong time	27	1.2	2	No	Oral	4	8	Diploma	4.38	2	No	No	2.5	0
995	Wrong dose	36.71	2.48	2	No	Intravenous	3	5	Diploma	5.35	7	No	No	4.66667	47.73
996	Wrong rate of administration	36.71	2.48	2	No	Intravenous	3	5	Diploma	5.35	7	No	No	6.16667	32.1
997	Wrong dose	36.71	2.48	2	No	Intravenous	3	5	Diploma	5.4	7	No	No	3.33333	4.96
998	Wrong drug-preparation	36.71	2.48	2	No	Intravenous	3	5	Diploma	5.4	7	No	No	2.66667	0
999	Wrong rate of administration	36.71	2.48	2	No	Intravenous	3	5	Diploma	5.4	7	No	No	3.33333	27.15
1000	Wrong dose	40	2.68	1	No	Intravenous	3	5	Diploma	5.45	7	No	No	4.66667	47.73
1001	Wrong rate of administration	40	2.68	1	No	Intravenous	3	5	Diploma	5.45	7	No	No	6.16667	32.1
1002	Wrong dose	30	1.07	3	No	Oral	3	8	Diploma	4	3	No	No	3.5	22.19
1003	Wrong time	30	1.07	3	No	Oral	3	8	Diploma	4.1	3	No	No	2.5	0
1004	Wrong rate of administration	39	2.85	3	No	Intravenous	3	8	Diploma	4.45	3	No	No	3.16667	0
1005	Wrong time	39	2.85	3	No	Oral	3	8	Diploma	4.5	3	No	No	4.16667	27.15
1006	Wrong drug-preparation	40	3.24	2	No	Intravenous	3	8	Diploma	5	3	No	No	2.66667	3.5
1007	Wrong rate of administration	40	3.24	2	No	Intravenous	3	8	Diploma	5	3	No	No	3	3.5
1008	Deteriorated drug	40	3.24	2	No	Intravenous	3	8	Diploma	5.1	3	No	No	4	30.21
1009	Wrong time	40	3.24	2	No	Intravenous	3	8	Diploma	5.1	3	No	No	2.16667	0
1010	Wrong drug-preparation	40	3.24	2	No	Intravenous	3	8	Diploma	5.1	3	No	No	3	24.23
1011	Wrong rate of administration	40	3.24	2	No	Intravenous	3	8	Diploma	5.1	3	No	No	4.5	28.6
1012	Incompatibility	36	2.62	2	No	Intravenous	4	9	Diploma	4	3	No	No	4	15
1013	Wrong rate of administration	36	2.62	2	No	Intravenous	4	9	Diploma	4	3	No	No	5.66667	35.6
1014	Incompatibility	36	2.62	2	No	Intravenous	4	9	Diploma	4.1	3	No	No	4	15
1015	Wrong drug-preparation	36	2.62	2	No	Intravenous	4	9	Diploma	4.1	3	No	No	4	211.73
1016	Wrong rate of administration	36	2.62	2	No	Intravenous	4	9	Diploma	4.1	3	No	No	4.5	100.69
1017	Deteriorated drug	31	1.6	3	No	Intravenous	4	9	Diploma	4.15	3	No	No	5.66667	100.26
1018	Wrong time	31	1.6	3	No	Intravenous	4	9	Diploma	4.15	3	No	No	3.16667	15
1019	Wrong drug-preparation	31	1.6	3	No	Intravenous	4	9	Diploma	4.15	3	No	No	3.33333	24.23
1020	Wrong rate of administration	31	1.6	3	No	Intravenous	4	9	Diploma	4.15	3	No	No	4.83333	28.6
1021	Incompatibility	36	2.73	2	No	Intravenous	4	9	Diploma	4.3	3	No	No	4	15
1022	Wrong rate of administration	36	2.73	2	No	Intravenous	4	9	Diploma	4.3	3	No	No	6	32.1
1023	Incompatibility	36	2.73	2	No	Intravenous	4	9	Diploma	4.33	3	No	No	4	15
1024	Wrong drug-preparation	36	2.73	2	No	Intravenous	4	9	Diploma	4.33	3	No	No	4	211.73
1025	Wrong rate of administration	36	2.73	2	No	Intravenous	4	9	Diploma	4.33	3	No	No	4.5	100.69
1026	Incompatibility	40	3.24	2	No	Intravenous	4	9	Diploma	4.4	3	No	No	3.16667	0
1027	Incompatibility	40	3.24	2	No	Intravenous	4	9	Diploma	4.55	3	No	No	3.16667	0
1028	Wrong drug-preparation	40	3.24	2	No	Intravenous	4	9	Diploma	4.55	3	No	No	2.66667	3.5
1029	Wrong rate of administration	40	3.24	2	No	Intravenous	4	9	Diploma	4.55	3	No	No	3	3.5
1030	Wrong time	30	1.07	3	No	Oral	3	7	Diploma	5.3	13	No	No	2.5	0
1031	Wrong rate of administration	31	1.53	2	No	Intravenous	3	7	Diploma	5.45	13	No	No	7.33333	52.1
1032	Wrong drug-preparation	31	1.53	2	No	Intravenous	3	7	Diploma	5.49	13	No	No	2.66667	0
1033	Wrong rate of administration	31	1.53	2	No	Intravenous	3	7	Diploma	5.49	13	No	No	3.33333	27.15
1034	Incompatibility	40	3.03	2	No	Intravenous	3	7	Diploma	6	13	No	No	4	15
1035	Wrong rate of administration	40	3.03	2	No	Intravenous	3	7	Diploma	6	13	No	No	5.66667	35.6
1036	Incompatibility	40	3.03	2	No	Intravenous	3	7	Diploma	6.1	13	No	No	4	15
1037	Wrong time	40	3.03	2	No	Intravenous	3	7	Diploma	6.1	13	No	No	3.66667	18.5
1038	Wrong drug-preparation	40	3.03	2	No	Intravenous	3	7	Diploma	6.1	13	No	No	4	211.73
1039	Wrong rate of administration	40	3.03	2	No	Intravenous	3	7	Diploma	6.1	13	No	No	4.5	100.69
1040	Wrong dose	37.43	2.43	1	No	Oral	11	5	Diploma	4.45	9	No	No	2.83333	24.23
1041	Wrong dose	40	2.26	2	No	Oral	4	4	Diploma	5.3	9	No	No	3.33333	24.23
1042	Deteriorated drug	40	2.26	2	Yes	Intravenous	13	14	Diploma	4.5	13	No	No	5.66667	99.22
1043	Wrong drug-preparation	40	2.26	2	Yes	Intravenous	13	14	Diploma	4.5	13	No	No	3.66667	24.23
1044	Wrong rate of administration	40	2.26	2	Yes	Intravenous	13	14	Diploma	4.5	13	No	No	6.16667	32.1
1045	Administration without a med order	33	1.85	1	Yes	Oral	4	4	Diploma	5	9	No	No	3.66667	322.19
1046	Omission	28.29	1.34	2	Yes	Oral	11	5	Diploma	5	9	No	No	6.16667	187.61
1047	Omission	28.29	1.34	2	Yes	Oral	11	5	Diploma	5	9	No	No	3.83333	10.29
1048	Omission	39	3	1	No	Oral	11	5	Diploma	5	9	No	No	2.16667	0
1049	Incompatibility	36.71	1.7	2	Yes	Intravenous	13	14	Diploma	5.45	13	No	No	4.33333	15
1050	Wrong rate of administration	36.71	1.7	2	Yes	Intravenous	13	14	Diploma	5.45	13	No	No	4.66667	100.69
1051	Incompatibility	36.71	1.7	2	Yes	Intravenous	13	14	Diploma	5.45	13	No	No	4.33333	15
1052	Deteriorated drug	36.71	1.7	2	Yes	Intravenous	13	14	Diploma	5.45	13	No	No	4.16667	0
1053	Wrong drug-preparation	36.71	1.7	2	Yes	Intravenous	13	14	Diploma	5.45	13	No	No	3.66667	24.23
1054	Wrong rate of administration	36.71	1.7	2	Yes	Intravenous	13	14	Diploma	5.45	13	No	No	6.16667	32.1
1055	Deteriorated drug	27.71	2.91	1	Yes	Intravenous	3	4	Diploma	5.45	4	No	No	5.5	60.49
1056	Wrong drug-preparation	27.71	2.91	1	Yes	Intravenous	3	4	Diploma	5.45	4	No	No	3.66667	24.23
1057	Wrong rate of administration	27.71	2.91	1	Yes	Intravenous	3	4	Diploma	5.45	4	No	No	6	32.1
1058	Deteriorated drug	35	1.75	1	Yes	Intravenous	13	14	Diploma	5.5	13	No	No	5.66667	99.22
1059	Wrong drug-preparation	35	1.75	1	Yes	Intravenous	13	14	Diploma	5.5	13	No	No	3.66667	24.23
1060	Wrong rate of administration	35	1.75	1	Yes	Intravenous	13	14	Diploma	5.5	13	No	No	6.16667	32.1
1061	Incompatibility	30	2.78	2	Yes	Intravenous	3	4	Diploma	5.55	4	No	No	4	15
1062	Incompatibility	30	2.78	2	Yes	Intravenous	3	4	Diploma	5.55	4	No	No	4	15
1063	Deteriorated drug	30	2.78	2	Yes	Intravenous	3	4	Diploma	5.55	4	No	No	5.5	60.49
1064	Wrong drug-preparation	30	2.78	2	Yes	Intravenous	3	4	Diploma	5.55	4	No	No	3.66667	24.23
1065	Wrong rate of administration	30	2.78	2	Yes	Intravenous	3	4	Diploma	5.55	4	No	No	6	32.1
1066	Omission	38.71	1.93	1	No	Oral	11	5	Diploma	5	9	No	No	2.5	0
1067	Wrong time	35	1.75	1	Yes	Intravenous	13	21	Diploma	3.52	13	No	No	3.16667	15
1068	Wrong drug-preparation	35	1.75	1	Yes	Intravenous	13	21	Diploma	3.52	13	No	No	3.66667	24.23
1069	Wrong rate of administration	35	1.75	1	Yes	Intravenous	13	21	Diploma	3.52	13	No	No	6.16667	32.1
1070	Deteriorated drug	40	2.26	2	Yes	Intravenous	13	21	Diploma	4.16	13	No	No	5.66667	99.22
1071	Wrong drug-preparation	40	2.26	2	Yes	Intravenous	13	21	Diploma	4.16	13	No	No	3.66667	24.23
1072	Wrong rate of administration	40	2.26	2	Yes	Intravenous	13	21	Diploma	4.16	13	No	No	6.16667	32.1
1073	Wrong dose	28.29	0.845	2	Yes	Oral	4	3	Diploma	4.15	9	No	No	3.5	22.19
1074	Incompatibility	30	2.78	2	Yes	Intravenous	13	21	Diploma	4.35	13	Yes	No	4	15
1075	Deteriorated drug	30	2.78	2	Yes	Intravenous	13	21	Diploma	4.35	13	Yes	No	5.5	60.49
1076	Wrong drug-preparation	30	2.78	2	Yes	Intravenous	13	21	Diploma	4.35	13	Yes	No	3.66667	24.23
1077	Wrong rate of administration	30	2.78	2	Yes	Intravenous	13	21	Diploma	4.35	13	Yes	No	6	32.1
1078	Incompatibility	30	2.78	2	Yes	Intravenous	13	21	Diploma	4.33	13	No	No	4	15
1079	Wrong rate of administration	30	2.78	2	Yes	Intravenous	13	21	Diploma	4.33	13	No	No	4.5	100.69
1080	Wrong rate of administration	36.71	3	4	Yes	Intravenous	4	2	Diploma	4.57	10	Yes	No	3.66667	47.15
1081	Wrong time	36.71	3	4	Yes	Intravenous	13	21	Diploma	6.25	13	Yes	No	5	25.69
1082	Wrong rate of administration	36.71	3	4	Yes	Intravenous	13	21	Diploma	6.25	13	Yes	No	3.66667	3.5
1083	Wrong time	36.71	3	4	Yes	Intravenous	13	21	Diploma	6.25	13	Yes	No	5.33333	20.73
1084	Wrong drug-preparation	36.71	3	4	Yes	Intravenous	13	21	Diploma	6.25	13	Yes	No	3.83333	3.5
1085	Wrong drug-preparation	28.29	0.92	2	No	Intravenous	13	21	Diploma	5.15	13	Yes	No	3.5	3.5
1086	Wrong rate of administration	28.29	0.92	2	No	Intravenous	13	21	Diploma	5.15	13	Yes	No	6	50.65
1087	Omission	28	1.23	1	No	Oral	4	2	Diploma	5	14	No	No	6.16667	313.58
1088	Wrong dose	28	1.23	1	No	Oral	4	2	Diploma	5.15	14	No	No	6.66667	223.47
1089	Wrong time	24	0.8	1	No	Oral	5	1	Diploma	5.45	13	No	No	3.5	3.5
1090	Wrong dose	24	0.8	1	No	Oral	5	1	Diploma	5.45	13	No	No	7.5	242.84
1091	Incompatibility	36.71	1.7	2	Yes	Intravenous	11	4	Diploma	6.05	0.25	No	No	4.33333	15
1092	Wrong time	36.71	1.7	2	Yes	Intravenous	11	4	Diploma	6.05	0.25	No	No	2.16667	0
1093	Wrong rate of administration	36.71	1.7	2	Yes	Intravenous	11	4	Diploma	6.05	0.25	No	No	4.66667	100.69
1094	Incompatibility	36.71	1.7	2	Yes	Intravenous	11	4	Diploma	6.05	0.25	No	No	4.33333	15
1095	Deteriorated drug	36.71	1.7	2	Yes	Intravenous	11	4	Diploma	6.05	0.25	No	No	4.16667	0
1096	Wrong time	36.71	1.7	2	Yes	Intravenous	11	4	Diploma	6.05	0.25	No	No	2.16667	0
1097	Wrong drug-preparation	36.71	1.7	2	Yes	Intravenous	11	4	Diploma	6.05	0.25	No	No	3.66667	24.23
1098	Wrong rate of administration	36.71	1.7	2	Yes	Intravenous	11	4	Diploma	6.05	0.25	No	No	6.16667	32.1
1099	Wrong time	37.43	2.43	1	No	Oral	10	5	Diploma	3.51	1	No	No	4.66667	10.37
1100	Wrong dose	37.43	2.43	1	No	Oral	10	5	Diploma	3.51	1	No	No	2.83333	24.23
1101	Wrong drug-preparation	30	2.78	2	Yes	Intravenous	13	21	Diploma	4.05	6	No	No	3.66667	24.23
1102	Wrong rate of administration	30	2.78	2	Yes	Intravenous	13	21	Diploma	4.05	6	No	No	6	32.1
1103	Incompatibility	25	0.67	1	Yes	Intravenous	4	1	Diploma	3.45	4	Yes	No	5	29.65
1104	Wrong dose	25	0.67	1	Yes	Intravenous	4	1	Diploma	3.45	4	Yes	No	8.5	502.23
1105	Wrong drug-preparation	25	0.67	1	Yes	Intravenous	4	1	Diploma	3.45	4	Yes	No	4.5	25.73
1106	Wrong dose	38.14	2.63	2	No	Oral	5	5	Diploma	4.05	13	No	No	2.83333	22.19
1107	Incompatibility	25	0.67	1	Yes	Intravenous	13	21	Diploma	4.3	6	No	No	5	29.65
1108	Wrong rate of administration	25	0.67	1	Yes	Intravenous	13	21	Diploma	4.3	6	No	No	4.5	30.06
1109	Deteriorated drug	40	2.26	3	Yes	Intravenous	13	21	Diploma	4.3	6	No	No	5.66667	99.22
1110	Wrong dose	40	2.26	3	Yes	Intravenous	13	21	Diploma	4.3	6	No	No	3.66667	47.73
1111	Wrong drug-preparation	40	2.26	3	Yes	Intravenous	13	21	Diploma	4.3	6	No	No	3.66667	24.23
1112	Wrong rate of administration	40	2.26	3	Yes	Intravenous	13	21	Diploma	4.3	6	No	No	6.16667	32.1
1113	Wrong dose	40	2.26	3	No	Oral	4	1	Diploma	4.45	10	No	No	3.33333	24.23
1114	Wrong dose	26.43	0.92	1	Yes	Oral	4	1	Diploma	4.45	10	No	No	3.16667	22.19
1115	Deteriorated drug	35	1.75	1	Yes	Intravenous	13	21	Diploma	5.07	6	No	No	5.66667	99.22
1116	Wrong drug-preparation	35	1.75	1	Yes	Intravenous	13	21	Diploma	5.07	6	No	No	3.66667	24.23
1117	Wrong rate of administration	35	1.75	1	Yes	Intravenous	13	21	Diploma	5.07	6	No	No	6.16667	32.1
1118	Incompatibility	36.71	1.7	2	Yes	Intravenous	13	21	Diploma	5.3	6	No	No	4.33333	15
1119	Deteriorated drug	36.71	1.7	2	Yes	Intravenous	13	21	Diploma	5.3	6	No	No	4.16667	0
1120	Wrong drug-preparation	36.71	1.7	2	Yes	Intravenous	13	21	Diploma	5.3	6	No	No	3.66667	24.23
1121	Wrong rate of administration	36.71	1.7	2	Yes	Intravenous	13	21	Diploma	5.3	6	No	No	6.16667	32.1
1122	Wrong dose	40	2.81	1	No	Oral	11	1	Diploma	3	0.25	No	No	4.5	25.73
1123	Incompatibility	35	1.98	2	Yes	Intravenous	6	8	Diploma	2.54	9	No	No	4.33333	15
1124	Wrong time	35	1.98	2	Yes	Intravenous	6	8	Diploma	2.54	9	No	No	2.16667	0
1125	Incompatibility	35	1.98	2	Yes	Intravenous	6	8	Diploma	2.53	9	No	No	4.33333	15
1126	Wrong time	35	1.98	2	Yes	Intravenous	6	8	Diploma	2.53	9	No	No	2.16667	0
1127	Wrong drug-preparation	35	1.98	2	Yes	Intravenous	6	8	Diploma	2.53	9	No	No	3.66667	24.23
1128	Wrong rate of administration	35	1.98	2	Yes	Intravenous	6	8	Diploma	2.53	9	No	No	6.16667	32.1
1129	Wrong time	30	2.78	1	Yes	Intravenous	6	8	Diploma	2.56	9	No	No	2.83333	15
1130	Wrong drug-preparation	30	2.78	1	Yes	Intravenous	6	8	Diploma	2.56	9	No	No	3.66667	24.23
1131	Wrong rate of administration	30	2.78	1	Yes	Intravenous	6	8	Diploma	2.56	9	No	No	6	32.1
1132	Wrong time	35	1.75	1	Yes	Intravenous	6	8	Diploma	3.02	9	No	No	3.16667	15
1133	Wrong drug-preparation	35	1.75	1	Yes	Intravenous	6	8	Diploma	3.02	9	No	No	3.66667	24.23
1134	Wrong rate of administration	35	1.75	1	Yes	Intravenous	6	8	Diploma	3.02	9	No	No	6.16667	32.1
1135	Wrong dose	40	2.26	1	No	Oral	4	1	Diploma	3.24	10	No	No	3.33333	24.23
1136	Wrong dose	40	4.3	1	No	Oral	4	1	Diploma	3.37	4	No	No	2.83333	24.23
1137	Wrong drug-preparation	30	2.78	1	Yes	Intravenous	11	15	Diploma	4.02	6	Yes	No	3.66667	24.23
1138	Wrong rate of administration	30	2.78	1	Yes	Intravenous	11	15	Diploma	4.02	6	Yes	No	6	32.1
1139	Deteriorated drug	40	2.81	1	No	Oral	11	3	Diploma	4.2	2	No	No	3.16667	0
1140	Wrong dose	23	0.64	1	Yes	Intravenous	11	15	Diploma	4.15	6	No	No	6.83333	237.47
1141	Wrong dose	39	3	1	No	Oral	11	4	Diploma	4.55	8	No	No	1.33333	0
1142	Wrong dose	38.71	1.93	1	No	Oral	11	4	Diploma	5.15	8	No	No	1.5	0
1143	Wrong rate of administration	23	0.64	2	Yes	Intravenous	3	3	Diploma	2.52	14	No	No	5.83333	38.5
1144	Wrong time	30	2.78	1	Yes	Intravenous	5	8	Diploma	2.57	10	No	No	2.83333	15
1145	Wrong drug-preparation	30	2.78	1	Yes	Intravenous	5	8	Diploma	2.57	10	No	No	3.66667	24.23
1146	Wrong rate of administration	30	2.78	1	Yes	Intravenous	5	8	Diploma	2.57	10	No	No	6	32.1
1147	Wrong dose	28	1.23	1	Yes	Oral	4	3	Diploma	3.05	10	No	No	3.5	22.19
1148	Wrong dose	30	1.4	1	Yes	Oral	4	3	Diploma	3.04	10	No	No	3.5	22.19
1149	Incompatibility	35	1.98	2	Yes	Intravenous	5	8	Diploma	3.05	10	No	No	4.33333	15
1150	Incompatibility	35	1.98	2	Yes	Intravenous	5	8	Diploma	3.05	10	No	No	4.33333	15
1151	Wrong drug-preparation	35	1.98	2	Yes	Intravenous	5	8	Diploma	3.05	10	No	No	3.66667	24.23
1152	Wrong rate of administration	35	1.98	2	Yes	Intravenous	5	8	Diploma	3.05	10	No	No	6.16667	32.1
1153	Wrong time	40	2.26	2	No	Oral	4	3	Diploma	10.08	5	No	No	2.5	0
1154	Incompatibility	26.43	0.92	4	Yes	Intravenous	5	8	Diploma	3.22	10	No	No	4.16667	15
1155	Wrong drug-preparation	26.43	0.92	4	Yes	Intravenous	5	8	Diploma	3.22	10	No	No	3.83333	24.23
1156	Wrong rate of administration	26.43	0.92	4	Yes	Intravenous	5	8	Diploma	3.22	10	No	No	6.5	32.1
1157	Incompatibility	26.43	0.92	4	Yes	Intravenous	5	8	Diploma	3.26	10	No	No	4.16667	15
1158	Wrong dose	26.43	0.92	4	No	Intravenous	5	8	Diploma	5	10	No	No	6.33333	52.55
1159	Wrong drug-preparation	26.43	0.92	4	No	Intravenous	5	8	Diploma	5	10	No	No	3.5	3.5
1160	Wrong rate of administration	26.43	0.92	4	Yes	Intravenous	4	3	Diploma	3.56	10	No	No	5.83333	38.5
1161	Wrong rate of administration	28	0.92	1	Yes	Intravenous	4	3	Diploma	10.39	5	No	No	5.83333	38.5
1162	Wrong time	23	0.64	2	Yes	Intravenous	5	8	Diploma	5.3	10	No	No	3.16667	0
1163	Wrong time	39	3	1	No	Oral	9	2	Diploma	3.5	6	No	No	2.5	0
1164	Deteriorated drug	28	1.1	1	No	Oral	4	2	Diploma	4.01	13	No	No	4.5	3.5
1165	Deteriorated drug	40	2.81	1	No	Oral	8	3	Diploma	4.56	0.25	No	No	3.16667	0
1166	Deteriorated drug	38.14	2.63	2	No	Oral	4	7	Diploma	4.17	10	No	No	3.83333	0
1167	Wrong dose	38.14	2.63	2	No	Oral	4	7	Diploma	4.17	10	No	No	1.33333	0
1168	Wrong dose	40	2.26	2	No	Oral	4	7	Diploma	4.4	10	No	No	1.33333	0
1169	Incompatibility	25.29	0.67	2	Yes	Intravenous	4	2	Diploma	4.45	17	No	Yes	6.83333	53.28
1170	Wrong time	25.29	0.67	2	Yes	Intravenous	4	2	Diploma	4.45	17	No	Yes	8.16667	55.19
1171	Wrong drug-preparation	25.29	0.67	2	Yes	Intravenous	4	2	Diploma	4.45	17	No	Yes	2.5	0
1172	Incompatibility	27.43	1.24	2	Yes	Intravenous	3	2	Diploma	5.05	9	No	No	4.33333	15
1173	Wrong drug-preparation	27.43	1.24	2	Yes	Intravenous	3	2	Diploma	5.05	9	No	No	3.83333	24.23
1174	Wrong rate of administration	27.43	1.24	2	Yes	Intravenous	3	2	Diploma	5.05	9	No	No	6.33333	32.1
1175	Wrong drug-preparation	30	2.78	2	Yes	Intravenous	10	13	Diploma	5.07	9	No	No	3.66667	24.23
1176	Wrong rate of administration	30	2.78	2	Yes	Intravenous	10	13	Diploma	5.07	9	No	No	6	32.1
1177	Wrong dose	28	0.69	3	No	Oral	4	7	Diploma	5.3	10	No	No	3	20.73
1178	Wrong dose	28	0.69	3	No	Oral	4	7	Diploma	5.3	10	No	No	3.33333	25.69
1179	Wrong dose	38.14	2.63	3	No	Oral	4	6	Diploma	3.2	4	No	No	2.83333	40.73
1180	Wrong dose	38.14	2.63	3	No	Oral	4	6	Diploma	5	4	No	No	1.33333	0
1181	Wrong time	28	0.69	1	No	Oral	4	6	Diploma	2.5	4	No	No	3.83333	8.46
1182	Wrong time	40	2.26	3	No	Oral	4	6	Diploma	2.5	4	No	No	4.66667	49.19
1183	Wrong dose	40	2.26	3	No	Oral	4	6	Diploma	2.5	4	No	No	3.33333	24.23
1184	Wrong time	40	2.26	3	No	Oral	4	6	Diploma	2.5	4	No	No	4.66667	49.19
1185	Wrong time	23	0.64	1	Yes	Intravenous	6	4	Diploma	3.54	6	No	No	3	15
1186	Incompatibility	26.43	0.92	3	Yes	Intravenous	4	6	Diploma	3.28	10	No	No	4.16667	15
1187	Wrong drug-preparation	26.43	0.92	3	Yes	Intravenous	4	6	Diploma	3.28	10	No	No	3.83333	24.23
1188	Wrong rate of administration	26.43	0.92	3	Yes	Intravenous	4	6	Diploma	3.28	10	No	No	6.5	32.1
1189	Incompatibility	26.43	0.92	3	Yes	Intravenous	4	6	Diploma	3.28	10	No	No	4.16667	15
1190	Incompatibility	26.43	0.92	3	No	Intravenous	4	6	Diploma	3.28	10	No	No	4.16667	15
1191	Wrong drug-preparation	26.43	0.92	3	No	Intravenous	4	6	Diploma	3.28	10	No	No	3.5	3.5
1192	Incompatibility	35	1.98	2	Yes	Intravenous	6	4	Diploma	3.34	6	No	No	4.33333	15
1193	Incompatibility	35	1.98	2	Yes	Intravenous	6	4	Diploma	3.34	6	No	No	4.33333	15
1194	Wrong drug-preparation	35	1.98	2	Yes	Intravenous	6	4	Diploma	3.34	6	No	No	3.66667	24.23
1195	Wrong rate of administration	35	1.98	2	Yes	Intravenous	6	4	Diploma	3.34	6	No	No	6.16667	32.1
1196	Deteriorated drug	28	1.1	1	No	Oral	4	6	Diploma	3.36	10	No	No	4.5	3.5
1197	Wrong time	30	2.78	1	Yes	Intravenous	6	4	Diploma	3.41	6	No	No	2.83333	15
1198	Wrong drug-preparation	30	2.78	1	Yes	Intravenous	6	4	Diploma	3.41	6	No	No	3.66667	24.23
1199	Wrong rate of administration	30	2.78	1	Yes	Intravenous	6	4	Diploma	3.41	6	No	No	6	32.1
1200	Deteriorated drug	27.43	1.24	1	Yes	Intravenous	3	2	Diploma	11.05	9	No	No	3.66667	0
1201	Wrong drug-preparation	27.43	1.24	1	Yes	Intravenous	3	2	Diploma	11.05	9	No	No	3.83333	24.23
1202	Wrong rate of administration	27.43	1.24	1	Yes	Intravenous	3	2	Diploma	11.05	9	No	No	6.33333	32.1
1203	Wrong time	38.71	1.93	1	No	Oral	8	3	Diploma	3.42	5	No	No	2.5	0
1204	Wrong dose	38.71	1.93	1	No	Oral	8	3	Diploma	3.42	5	No	No	1.5	0
1205	Wrong time	28.29	1.34	2	Yes	Oral	8	3	Diploma	3.42	5	No	No	2.33333	0
1206	Wrong time	28.29	1.34	2	Yes	Oral	8	3	Diploma	3.42	5	No	No	3	22.19
1207	Wrong dose	28	0.845	2	Yes	Oral	4	2	Diploma	4.23	14	No	No	2.5	0
1208	Wrong dose	26.43	0.92	1	Yes	Oral	8	3	Diploma	4.11	0.33	No	No	3	0
1209	Wrong dose	40	2.96	2	No	Oral	8	3	Diploma	4.3	0.33	No	No	1.33333	0
1210	Wrong dose	23	0.64	1	Yes	Intravenous	8	10	Diploma	4.3	9	No	No	7.16667	41.01
1211	Wrong time	36.71	2.7	1	Yes	Intravenous	7	4	Diploma	3.05	8	No	No	2.83333	0
1212	Wrong time	36.71	2	1	Yes	Intravenous	7	4	Diploma	3.05	8	No	No	2.83333	0
1213	Wrong time	38.71	1.93	1	No	Oral	7	4	Diploma	3.51	8	No	No	2.5	0
1214	Wrong dose	38.71	1.93	1	No	Oral	7	4	Diploma	3.51	8	No	No	1.5	0
1215	Wrong time	28.29	1.34	2	Yes	Oral	7	4	Diploma	3.54	8	No	No	2.33333	0
1216	Wrong time	23	0.64	1	Yes	Intravenous	9	10	Diploma	3.58	16	No	No	3	15
1217	Wrong dose	28	0.69	3	No	Oral	4	7	Diploma	5.05	9	No	No	2.66667	20.73
1218	Wrong dose	28	0.69	3	Yes	Oral	4	7	Diploma	5.05	9	No	No	3	0
1219	Wrong dose	28	0.96	1	Yes	Oral	3	1	Diploma	4.3	10	No	No	3.5	22.19
1220	Wrong rate of administration	31	1.98	2	Yes	Intravenous	9	10	Diploma	4.4	16	No	No	6.16667	60.56
1221	Wrong dose	27.43	1.24	1	Yes	Intravenous	9	11	Diploma	5.4	16	No	No	3.66667	23.5
1222	Wrong time	32	1.43	1	No	Oral	7	3	Diploma	3.45	1	No	No	2.66667	0
1223	Deteriorated drug	38.14	2.63	2	No	Oral	4	7	Diploma	4.4	9	No	No	3.83333	0
1224	Wrong dose	38.14	2.63	2	No	Oral	4	7	Diploma	4.4	9	No	No	4.83333	24.2
1225	Wrong dose	40	2.26	2	No	Oral	4	7	Diploma	5.15	9	No	No	3.66667	48.66
1226	Wrong drug-preparation	30	1.145	1	Yes	Intravenous	7	8	Diploma	4.15	16	No	No	3.83333	24.23
1227	Wrong rate of administration	30	1.145	1	Yes	Intravenous	7	8	Diploma	4.15	16	No	No	6.33333	32.1
1228	Wrong dose	26.43	0.92	1	Yes	Oral	4	3	Diploma	4.5	9	No	No	3.5	22.19
1229	Wrong dose	28	1.1	1	Yes	Oral	4	3	Diploma	4.4	9	No	No	3.5	22.19
1230	Wrong dose	28	0.845	2	Yes	Oral	4	2	Diploma	5.05	10	No	No	2.5	0
1231	Wrong dose	28	0.845	2	Yes	Oral	4	2	Diploma	5.05	10	No	No	3.5	22.19
1232	Wrong dose	40	2.96	2	No	Oral	7	2	Diploma	4.55	0.17	No	No	4.83333	37.06
1233	Wrong dose	28	1.23	1	Yes	Oral	4	4	Diploma	3.35	8	No	No	3.5	22.19
1234	Wrong dose	30	1.4	1	Yes	Oral	4	4	Diploma	3.3	8	No	No	3.5	22.19
1235	Wrong time	38.14	2.63	3	No	Oral	4	7	Diploma	11.2	9	No	No	2.5	0
1236	Wrong time	38.14	2.63	3	No	Oral	4	7	Diploma	11.2	9	No	No	4.16667	27.15
1237	Wrong dose	38.14	2.63	3	No	Oral	4	7	Diploma	11.2	9	No	No	4.83333	24.2
1238	Wrong time	40	2.26	3	No	Oral	4	7	Diploma	11.2	9	No	No	2.5	0
1239	Wrong dose	40	2.26	3	No	Oral	4	7	Diploma	11.2	9	No	No	1.5	0
1240	Wrong dose	40	2.26	3	No	Oral	4	7	Diploma	11.2	9	No	No	3.33333	24.23
1241	Wrong rate of administration	35	2.2	1	Yes	Intravenous	4	2	Diploma	4.25	17	No	No	6.16667	32.1
1242	Wrong rate of administration	36.43	3	2	Yes	Intravenous	3	3	Diploma	4.35	14	No	No	6.33333	57.06
1243	Incompatibility	35	1.98	2	Yes	Intravenous	5	8	Diploma	4.36	14	No	No	4.33333	15
1244	Wrong drug-preparation	35	1.98	2	Yes	Intravenous	5	8	Diploma	4.36	14	No	No	3.66667	24.23
1245	Wrong rate of administration	35	1.98	2	Yes	Intravenous	5	8	Diploma	4.36	14	No	No	6.16667	32.1
1246	Incompatibility	30	1.145	1	Yes	Intravenous	5	8	Diploma	4.55	14	Yes	No	4.33333	15
1247	Incompatibility	30	1.145	1	Yes	Intravenous	5	8	Diploma	4.55	14	No	No	4.33333	15
1248	Wrong time	30	1.145	1	Yes	Intravenous	5	8	Diploma	4.55	14	No	No	3	15
1249	Wrong drug-preparation	30	1.145	1	Yes	Intravenous	5	8	Diploma	4.55	14	No	No	3.83333	24.23
1250	Wrong rate of administration	30	1.145	1	Yes	Intravenous	5	8	Diploma	4.55	14	No	No	6.33333	32.1
1251	Wrong dose	38.14	2.63	2	No	Oral	4	7	Diploma	5.15	2	No	No	1.33333	0
1252	Wrong dose	40	2.26	2	No	Oral	4	7	Diploma	5.05	2	No	No	1.5	0
1253	Wrong dose	40	2.26	2	No	Oral	4	7	Diploma	5.05	2	No	No	3.33333	24.23
1254	Wrong dose	28	0.69	3	No	Oral	4	7	Diploma	5.2	2	No	No	3	20.73
1255	Wrong dose	28	0.69	3	No	Oral	4	7	Diploma	5.2	2	No	No	3.33333	25.69
1256	Wrong dose	30	1.145	1	Yes	Intravenous	10	14	Diploma	4.5	9	No	No	4	44.23
1257	Wrong drug-preparation	30	1.145	1	Yes	Intravenous	10	14	Diploma	4.5	9	No	No	3.83333	24.23
1258	Wrong rate of administration	30	1.145	1	Yes	Intravenous	10	14	Diploma	4.5	9	No	No	6.33333	32.1
1259	Wrong dose	28	1.1	1	Yes	Intravenous	10	14	Diploma	4.55	9	No	No	4.16667	44.23
1260	Wrong drug-preparation	28	1.1	1	Yes	Intravenous	10	14	Diploma	4.55	9	No	No	3.83333	24.23
1261	Wrong rate of administration	28	1.1	1	Yes	Intravenous	10	14	Diploma	4.55	9	No	No	6.33333	32.1
1262	Wrong rate of administration	36.43	3	2	Yes	Intravenous	10	14	Diploma	4.55	9	No	No	6.33333	57.06
1263	Wrong dose	28	1.23	1	Yes	Oral	4	3	Diploma	3.3	14	No	No	3.5	22.19
1264	Incompatibility	35	2.2	2	Yes	Intravenous	6	10	Diploma	3.21	13	No	No	4.33333	15
1265	Wrong rate of administration	35	2.2	2	Yes	Intravenous	6	10	Diploma	3.21	13	No	No	6.16667	32.1
1266	Incompatibility	30	1.145	1	Yes	Intravenous	6	10	Diploma	3.4	13	No	No	4.33333	15
1267	Wrong time	30	1.145	1	Yes	Intravenous	6	10	Diploma	3.4	13	No	No	3	15
1268	Wrong drug-preparation	30	1.145	1	Yes	Intravenous	6	10	Diploma	3.4	13	No	No	3.83333	24.23
1269	Wrong rate of administration	30	1.145	1	Yes	Intravenous	6	10	Diploma	3.4	13	No	No	6.33333	32.1
1270	Wrong drug-preparation	36.43	3	2	Yes	Intravenous	6	10	Diploma	3.3	13	No	No	2.66667	3.5
1271	Wrong rate of administration	36.43	3	2	Yes	Intravenous	6	10	Diploma	3.3	13	No	No	6.33333	57.06
1272	Wrong time	26.43	0.92	2	Yes	Oral	4	3	Diploma	3.45	4	No	No	3.5	22.19
1273	Wrong dose	26.43	0.92	2	Yes	Oral	4	3	Diploma	3.45	4	No	No	4	25.69
1274	Wrong time	26.43	0.92	2	No	Oral	4	3	Diploma	3.45	4	No	No	3.16667	3.5
1275	Wrong time	28	1.1	1	Yes	Oral	4	3	Diploma	3.4	4	No	No	3	22.19
1276	Wrong dose	28	1.1	1	Yes	Oral	4	3	Diploma	3.4	4	No	No	3.5	22.19
1277	Wrong dose	28	0.69	3	No	Oral	3	5	Diploma	5.2	4	No	No	3	20.73
1278	Wrong dose	28	0.69	3	Yes	Oral	3	5	Diploma	5.2	4	No	No	3	0
1279	Wrong time	28	0.845	2	Yes	Oral	4	2	Diploma	3.5	13	No	No	2.33333	0
1280	Wrong time	28	0.845	2	Yes	Oral	4	2	Diploma	3.5	13	No	No	3.5	22.19
1281	Wrong dose	28	0.845	2	Yes	Oral	4	2	Diploma	3.5	13	No	No	3.5	22.19
1282	Wrong drug-preparation	28	1.1	1	Yes	Intravenous	8	12	Diploma	4.4	13	No	No	3.83333	24.23
1283	Wrong rate of administration	28	1.1	1	Yes	Intravenous	8	12	Diploma	4.4	13	No	No	6.33333	32.1
1284	Deteriorated drug	30	1.145	1	Yes	Intravenous	8	12	Diploma	5.17	13	No	No	5.83333	106.08
1285	Wrong drug-preparation	30	1.145	1	Yes	Intravenous	8	12	Diploma	5.17	13	No	No	3.83333	24.23
1286	Wrong rate of administration	30	1.145	1	Yes	Intravenous	8	12	Diploma	5.17	13	No	No	6.33333	32.1
1287	Wrong drug-preparation	36.43	3	2	Yes	Intravenous	8	12	Diploma	5.23	13	No	No	2.66667	3.5
1288	Wrong rate of administration	36.43	3	2	Yes	Intravenous	8	12	Diploma	5.23	13	No	No	6.33333	57.06
